# Supplementary material for: Comparative EEG study of neurodynamics upon olfactory stimulation in COVID-19 patients
Source: Front Hum Neurosci. 2025 Jun 18;19:1571477. doi: 10.3389/fnhum.2025.1571477 (PMC12213800; doi:10.3389/fnhum.2025.1571477)
Supplement: Supplementary file 1 [file Data_Sheet_1.csv]

EXP1	EXP2	FREQ_BAND	CHANNEL	P_VALUE	SIGN_CODE	Group
resting	isoam	theta1	Fp1	0.42063492063492064	0	H
resting	isoam	theta1	Fp2	0.6904761904761905	0	H
resting	isoam	theta1	F3	0.5476190476190477	0	H
resting	isoam	theta1	F4	0.6904761904761905	0	H
resting	isoam	theta1	F7	0.42063492063492064	0	H
resting	isoam	theta1	F8	0.8412698412698413	0	H
resting	isoam	theta1	T3	0.42063492063492064	0	H
resting	isoam	theta1	T4	1	0	H
resting	isoam	theta1	C3	1	0	H
resting	isoam	theta1	C4	0.5476190476190477	0	H
resting	isoam	theta1	T5	0.8412698412698413	0	H
resting	isoam	theta1	T6	0.42063492063492064	0	H
resting	isoam	theta1	P3	0.8412698412698413	0	H
resting	isoam	theta1	P4	0.8412698412698413	0	H
resting	isoam	theta1	O1	0.5476190476190477	0	H
resting	isoam	theta1	O2	1	0	H
resting	isoam	theta1	Fz	0.5476190476190477	0	H
resting	isoam	theta1	Cz	0.30952380952380953	0	H
resting	isoam	theta1	Pz	1	0	H
resting	isoam	theta2	Fp1	0.6904761904761905	0	H
resting	isoam	theta2	Fp2	1	0	H
resting	isoam	theta2	F3	0.2222222222222222	0	H
resting	isoam	theta2	F4	0.42063492063492064	0	H
resting	isoam	theta2	F7	0.5476190476190477	0	H
resting	isoam	theta2	F8	0.5476190476190477	0	H
resting	isoam	theta2	T3	0.5476190476190477	0	H
resting	isoam	theta2	T4	0.8412698412698413	0	H
resting	isoam	theta2	C3	0.42063492063492064	0	H
resting	isoam	theta2	C4	0.8412698412698413	0	H
resting	isoam	theta2	T5	1	0	H
resting	isoam	theta2	T6	0.5476190476190477	0	H
resting	isoam	theta2	P3	0.8412698412698413	0	H
resting	isoam	theta2	P4	1	0	H
resting	isoam	theta2	O1	0.42063492063492064	0	H
resting	isoam	theta2	O2	1	0	H
resting	isoam	theta2	Fz	0.42063492063492064	0	H
resting	isoam	theta2	Cz	0.6904761904761905	0	H
resting	isoam	theta2	Pz	1	0	H
resting	isoam	alpha1	Fp1	1	0	H
resting	isoam	alpha1	Fp2	0.5476190476190477	0	H
resting	isoam	alpha1	F3	0.5476190476190477	0	H
resting	isoam	alpha1	F4	0.5476190476190477	0	H
resting	isoam	alpha1	F7	0.6904761904761905	0	H
resting	isoam	alpha1	F8	0.8412698412698413	0	H
resting	isoam	alpha1	T3	0.8412698412698413	0	H
resting	isoam	alpha1	T4	1	0	H
resting	isoam	alpha1	C3	0.5476190476190477	0	H
resting	isoam	alpha1	C4	0.5476190476190477	0	H
resting	isoam	alpha1	T5	0.6904761904761905	0	H
resting	isoam	alpha1	T6	0.8412698412698413	0	H
resting	isoam	alpha1	P3	0.6904761904761905	0	H
resting	isoam	alpha1	P4	1	0	H
resting	isoam	alpha1	O1	0.42063492063492064	0	H
resting	isoam	alpha1	O2	0.6904761904761905	0	H
resting	isoam	alpha1	Fz	0.5476190476190477	0	H
resting	isoam	alpha1	Cz	0.5476190476190477	0	H
resting	isoam	alpha1	Pz	0.5476190476190477	0	H
resting	isoam	alpha2	Fp1	1	0	H
resting	isoam	alpha2	Fp2	0.8412698412698413	0	H
resting	isoam	alpha2	F3	0.5476190476190477	0	H
resting	isoam	alpha2	F4	0.6904761904761905	0	H
resting	isoam	alpha2	F7	0.2222222222222222	0	H
resting	isoam	alpha2	F8	0.30952380952380953	0	H
resting	isoam	alpha2	T3	0.15079365079365079	0	H
resting	isoam	alpha2	T4	0.2222222222222222	0	H
resting	isoam	alpha2	C3	0.42063492063492064	0	H
resting	isoam	alpha2	C4	0.5476190476190477	0	H
resting	isoam	alpha2	T5	0.5476190476190477	0	H
resting	isoam	alpha2	T6	0.2222222222222222	0	H
resting	isoam	alpha2	P3	0.8412698412698413	0	H
resting	isoam	alpha2	P4	0.8412698412698413	0	H
resting	isoam	alpha2	O1	0.8412698412698413	0	H
resting	isoam	alpha2	O2	0.42063492063492064	0	H
resting	isoam	alpha2	Fz	0.6904761904761905	0	H
resting	isoam	alpha2	Cz	0.42063492063492064	0	H
resting	isoam	alpha2	Pz	0.6904761904761905	0	H
resting	isoam	alpha3	Fp1	0.6904761904761905	0	H
resting	isoam	alpha3	Fp2	1	0	H
resting	isoam	alpha3	F3	0.42063492063492064	0	H
resting	isoam	alpha3	F4	0.6904761904761905	0	H
resting	isoam	alpha3	F7	0.5476190476190477	0	H
resting	isoam	alpha3	F8	1	0	H
resting	isoam	alpha3	T3	0.8412698412698413	0	H
resting	isoam	alpha3	T4	0.8412698412698413	0	H
resting	isoam	alpha3	C3	0.8412698412698413	0	H
resting	isoam	alpha3	C4	0.8412698412698413	0	H
resting	isoam	alpha3	T5	0.8412698412698413	0	H
resting	isoam	alpha3	T6	0.8412698412698413	0	H
resting	isoam	alpha3	P3	0.6904761904761905	0	H
resting	isoam	alpha3	P4	0.6904761904761905	0	H
resting	isoam	alpha3	O1	0.5476190476190477	0	H
resting	isoam	alpha3	O2	1	0	H
resting	isoam	alpha3	Fz	0.5476190476190477	0	H
resting	isoam	alpha3	Cz	0.6904761904761905	0	H
resting	isoam	alpha3	Pz	0.6904761904761905	0	H
resting	isoam	beta1	Fp1	0.095238095	0	H
resting	isoam	beta1	Fp2	0.2222222222222222	0	H
resting	isoam	beta1	F3	0.2222222222222222	0	H
resting	isoam	beta1	F4	0.6904761904761905	0	H
resting	isoam	beta1	F7	0.15079365079365079	0	H
resting	isoam	beta1	F8	0.5476190476190477	0	H
resting	isoam	beta1	T3	0.2222222222222222	0	H
resting	isoam	beta1	T4	1	0	H
resting	isoam	beta1	C3	0.42063492063492064	0	H
resting	isoam	beta1	C4	1	0	H
resting	isoam	beta1	T5	0.6904761904761905	0	H
resting	isoam	beta1	T6	0.6904761904761905	0	H
resting	isoam	beta1	P3	1	0	H
resting	isoam	beta1	P4	1	0	H
resting	isoam	beta1	O1	0.5476190476190477	0	H
resting	isoam	beta1	O2	0.8412698412698413	0	H
resting	isoam	beta1	Fz	0.30952380952380953	0	H
resting	isoam	beta1	Cz	0.8412698412698413	0	H
resting	isoam	beta1	Pz	0.8412698412698413	0	H
resting	isoam	beta2	Fp1	0.30952380952380953	0	H
resting	isoam	beta2	Fp2	0.6904761904761905	0	H
resting	isoam	beta2	F3	0.8412698412698413	0	H
resting	isoam	beta2	F4	1	0	H
resting	isoam	beta2	F7	0.8412698412698413	0	H
resting	isoam	beta2	F8	0.30952380952380953	0	H
resting	isoam	beta2	T3	0.6904761904761905	0	H
resting	isoam	beta2	T4	0.42063492063492064	0	H
resting	isoam	beta2	C3	0.5476190476190477	0	H
resting	isoam	beta2	C4	0.30952380952380953	0	H
resting	isoam	beta2	T5	1	0	H
resting	isoam	beta2	T6	0.5476190476190477	0	H
resting	isoam	beta2	P3	0.8412698412698413	0	H
resting	isoam	beta2	P4	0.6904761904761905	0	H
resting	isoam	beta2	O1	0.5476190476190477	0	H
resting	isoam	beta2	O2	0.8412698412698413	0	H
resting	isoam	beta2	Fz	1	0	H
resting	isoam	beta2	Cz	0.6904761904761905	0	H
resting	isoam	beta2	Pz	0.5476190476190477	0	H
resting	nh3	theta1	Fp1	0.42063492063492064	0	H
resting	nh3	theta1	Fp2	1	0	H
resting	nh3	theta1	F3	0.5476190476190477	0	H
resting	nh3	theta1	F4	0.5476190476190477	0	H
resting	nh3	theta1	F7	1	0	H
resting	nh3	theta1	F8	0.6904761904761905	0	H
resting	nh3	theta1	T3	1	0	H
resting	nh3	theta1	T4	1	0	H
resting	nh3	theta1	C3	0.5476190476190477	0	H
resting	nh3	theta1	C4	0.8412698412698413	0	H
resting	nh3	theta1	T5	1	0	H
resting	nh3	theta1	T6	0.42063492063492064	0	H
resting	nh3	theta1	P3	0.6904761904761905	0	H
resting	nh3	theta1	P4	1	0	H
resting	nh3	theta1	O1	0.5476190476190477	0	H
resting	nh3	theta1	O2	0.30952380952380953	0	H
resting	nh3	theta1	Fz	0.5476190476190477	0	H
resting	nh3	theta1	Cz	1	0	H
resting	nh3	theta1	Pz	0.5476190476190477	0	H
resting	nh3	theta2	Fp1	1	0	H
resting	nh3	theta2	Fp2	0.8412698412698413	0	H
resting	nh3	theta2	F3	0.6904761904761905	0	H
resting	nh3	theta2	F4	0.6904761904761905	0	H
resting	nh3	theta2	F7	0.42063492063492064	0	H
resting	nh3	theta2	F8	0.6904761904761905	0	H
resting	nh3	theta2	T3	0.42063492063492064	0	H
resting	nh3	theta2	T4	0.8412698412698413	0	H
resting	nh3	theta2	C3	0.8412698412698413	0	H
resting	nh3	theta2	C4	0.8412698412698413	0	H
resting	nh3	theta2	T5	0.2222222222222222	0	H
resting	nh3	theta2	T6	1	0	H
resting	nh3	theta2	P3	0.5476190476190477	0	H
resting	nh3	theta2	P4	1	0	H
resting	nh3	theta2	O1	1	0	H
resting	nh3	theta2	O2	1	0	H
resting	nh3	theta2	Fz	1	0	H
resting	nh3	theta2	Cz	0.8412698412698413	0	H
resting	nh3	theta2	Pz	1	0	H
resting	nh3	alpha1	Fp1	1	0	H
resting	nh3	alpha1	Fp2	0.8412698412698413	0	H
resting	nh3	alpha1	F3	0.6904761904761905	0	H
resting	nh3	alpha1	F4	0.5476190476190477	0	H
resting	nh3	alpha1	F7	0.8412698412698413	0	H
resting	nh3	alpha1	F8	0.6904761904761905	0	H
resting	nh3	alpha1	T3	1	0	H
resting	nh3	alpha1	T4	0.6904761904761905	0	H
resting	nh3	alpha1	C3	0.6904761904761905	0	H
resting	nh3	alpha1	C4	0.6904761904761905	0	H
resting	nh3	alpha1	T5	0.5476190476190477	0	H
resting	nh3	alpha1	T6	0.8412698412698413	0	H
resting	nh3	alpha1	P3	0.6904761904761905	0	H
resting	nh3	alpha1	P4	1	0	H
resting	nh3	alpha1	O1	0.30952380952380953	0	H
resting	nh3	alpha1	O2	0.30952380952380953	0	H
resting	nh3	alpha1	Fz	0.5476190476190477	0	H
resting	nh3	alpha1	Cz	0.6904761904761905	0	H
resting	nh3	alpha1	Pz	0.8412698412698413	0	H
resting	nh3	alpha2	Fp1	0.8412698412698413	0	H
resting	nh3	alpha2	Fp2	0.6904761904761905	0	H
resting	nh3	alpha2	F3	0.5476190476190477	0	H
resting	nh3	alpha2	F4	1	0	H
resting	nh3	alpha2	F7	0.2222222222222222	0	H
resting	nh3	alpha2	F8	0.8412698412698413	0	H
resting	nh3	alpha2	T3	0.2222222222222222	0	H
resting	nh3	alpha2	T4	0.6904761904761905	0	H
resting	nh3	alpha2	C3	0.8412698412698413	0	H
resting	nh3	alpha2	C4	0.6904761904761905	0	H
resting	nh3	alpha2	T5	0.5476190476190477	0	H
resting	nh3	alpha2	T6	0.42063492063492064	0	H
resting	nh3	alpha2	P3	0.6904761904761905	0	H
resting	nh3	alpha2	P4	0.42063492063492064	0	H
resting	nh3	alpha2	O1	0.5476190476190477	0	H
resting	nh3	alpha2	O2	0.5476190476190477	0	H
resting	nh3	alpha2	Fz	0.8412698412698413	0	H
resting	nh3	alpha2	Cz	1	0	H
resting	nh3	alpha2	Pz	0.30952380952380953	0	H
resting	nh3	alpha3	Fp1	0.5476190476190477	0	H
resting	nh3	alpha3	Fp2	0.42063492063492064	0	H
resting	nh3	alpha3	F3	0.30952380952380953	0	H
resting	nh3	alpha3	F4	0.42063492063492064	0	H
resting	nh3	alpha3	F7	1	0	H
resting	nh3	alpha3	F8	1	0	H
resting	nh3	alpha3	T3	0.8412698412698413	0	H
resting	nh3	alpha3	T4	0.8412698412698413	0	H
resting	nh3	alpha3	C3	1	0	H
resting	nh3	alpha3	C4	0.8412698412698413	0	H
resting	nh3	alpha3	T5	1	0	H
resting	nh3	alpha3	T6	0.6904761904761905	0	H
resting	nh3	alpha3	P3	1	0	H
resting	nh3	alpha3	P4	0.6904761904761905	0	H
resting	nh3	alpha3	O1	0.6904761904761905	0	H
resting	nh3	alpha3	O2	0.8412698412698413	0	H
resting	nh3	alpha3	Fz	0.5476190476190477	0	H
resting	nh3	alpha3	Cz	0.42063492063492064	0	H
resting	nh3	alpha3	Pz	0.8412698412698413	0	H
resting	nh3	beta1	Fp1	0.42063492063492064	0	H
resting	nh3	beta1	Fp2	1	0	H
resting	nh3	beta1	F3	1	0	H
resting	nh3	beta1	F4	0.42063492063492064	0	H
resting	nh3	beta1	F7	0.42063492063492064	0	H
resting	nh3	beta1	F8	0.5476190476190477	0	H
resting	nh3	beta1	T3	0.6904761904761905	0	H
resting	nh3	beta1	T4	0.30952380952380953	0	H
resting	nh3	beta1	C3	0.6904761904761905	0	H
resting	nh3	beta1	C4	0.42063492063492064	0	H
resting	nh3	beta1	T5	1	0	H
resting	nh3	beta1	T6	0.5476190476190477	0	H
resting	nh3	beta1	P3	0.8412698412698413	0	H
resting	nh3	beta1	P4	1	0	H
resting	nh3	beta1	O1	1	0	H
resting	nh3	beta1	O2	1	0	H
resting	nh3	beta1	Fz	1	0	H
resting	nh3	beta1	Cz	0.5476190476190477	0	H
resting	nh3	beta1	Pz	1	0	H
resting	nh3	beta2	Fp1	0.6904761904761905	0	H
resting	nh3	beta2	Fp2	0.6904761904761905	0	H
resting	nh3	beta2	F3	0.42063492063492064	0	H
resting	nh3	beta2	F4	0.8412698412698413	0	H
resting	nh3	beta2	F7	1	0	H
resting	nh3	beta2	F8	0.5476190476190477	0	H
resting	nh3	beta2	T3	0.6904761904761905	0	H
resting	nh3	beta2	T4	1	0	H
resting	nh3	beta2	C3	0.8412698412698413	0	H
resting	nh3	beta2	C4	1	0	H
resting	nh3	beta2	T5	1	0	H
resting	nh3	beta2	T6	1	0	H
resting	nh3	beta2	P3	1	0	H
resting	nh3	beta2	P4	0.8412698412698413	0	H
resting	nh3	beta2	O1	1	0	H
resting	nh3	beta2	O2	1	0	H
resting	nh3	beta2	Fz	1	0	H
resting	nh3	beta2	Cz	0.8412698412698413	0	H
resting	nh3	beta2	Pz	1	0	H
resting	pine	theta1	Fp1	0.42063492063492064	0	H
resting	pine	theta1	Fp2	0.8412698412698413	0	H
resting	pine	theta1	F3	0.8412698412698413	0	H
resting	pine	theta1	F4	0.6904761904761905	0	H
resting	pine	theta1	F7	0.6904761904761905	0	H
resting	pine	theta1	F8	1	0	H
resting	pine	theta1	T3	0.30952380952380953	0	H
resting	pine	theta1	T4	0.6904761904761905	0	H
resting	pine	theta1	C3	1	0	H
resting	pine	theta1	C4	0.42063492063492064	0	H
resting	pine	theta1	T5	1	0	H
resting	pine	theta1	T6	0.5476190476190477	0	H
resting	pine	theta1	P3	0.8412698412698413	0	H
resting	pine	theta1	P4	0.6904761904761905	0	H
resting	pine	theta1	O1	1	0	H
resting	pine	theta1	O2	0.6904761904761905	0	H
resting	pine	theta1	Fz	0.6904761904761905	0	H
resting	pine	theta1	Cz	0.6904761904761905	0	H
resting	pine	theta1	Pz	1	0	H
resting	pine	theta2	Fp1	0.6904761904761905	0	H
resting	pine	theta2	Fp2	0.8412698412698413	0	H
resting	pine	theta2	F3	0.2222222222222222	0	H
resting	pine	theta2	F4	0.42063492063492064	0	H
resting	pine	theta2	F7	1	0	H
resting	pine	theta2	F8	1	0	H
resting	pine	theta2	T3	0.6904761904761905	0	H
resting	pine	theta2	T4	1	0	H
resting	pine	theta2	C3	1	0	H
resting	pine	theta2	C4	1	0	H
resting	pine	theta2	T5	1	0	H
resting	pine	theta2	T6	0.5476190476190477	0	H
resting	pine	theta2	P3	0.6904761904761905	0	H
resting	pine	theta2	P4	0.6904761904761905	0	H
resting	pine	theta2	O1	1	0	H
resting	pine	theta2	O2	0.5476190476190477	0	H
resting	pine	theta2	Fz	0.42063492063492064	0	H
resting	pine	theta2	Cz	1	0	H
resting	pine	theta2	Pz	0.8412698412698413	0	H
resting	pine	alpha1	Fp1	1	0	H
resting	pine	alpha1	Fp2	0.8412698412698413	0	H
resting	pine	alpha1	F3	1	0	H
resting	pine	alpha1	F4	0.5476190476190477	0	H
resting	pine	alpha1	F7	0.8412698412698413	0	H
resting	pine	alpha1	F8	0.5476190476190477	0	H
resting	pine	alpha1	T3	1	0	H
resting	pine	alpha1	T4	1	0	H
resting	pine	alpha1	C3	1	0	H
resting	pine	alpha1	C4	1	0	H
resting	pine	alpha1	T5	0.5476190476190477	0	H
resting	pine	alpha1	T6	0.8412698412698413	0	H
resting	pine	alpha1	P3	0.8412698412698413	0	H
resting	pine	alpha1	P4	1	0	H
resting	pine	alpha1	O1	0.42063492063492064	0	H
resting	pine	alpha1	O2	0.6904761904761905	0	H
resting	pine	alpha1	Fz	0.8412698412698413	0	H
resting	pine	alpha1	Cz	0.8412698412698413	0	H
resting	pine	alpha1	Pz	0.8412698412698413	0	H
resting	pine	alpha2	Fp1	0.42063492063492064	0	H
resting	pine	alpha2	Fp2	0.2222222222222222	0	H
resting	pine	alpha2	F3	0.8412698412698413	0	H
resting	pine	alpha2	F4	0.5476190476190477	0	H
resting	pine	alpha2	F7	0.8412698412698413	0	H
resting	pine	alpha2	F8	0.095238095	0	H
resting	pine	alpha2	T3	0.8412698412698413	0	H
resting	pine	alpha2	T4	0.007936508	0	H
resting	pine	alpha2	C3	1	0	H
resting	pine	alpha2	C4	0.055555556	0	H
resting	pine	alpha2	T5	1	0	H
resting	pine	alpha2	T6	0.095238095	0	H
resting	pine	alpha2	P3	1	0	H
resting	pine	alpha2	P4	0.2222222222222222	0	H
resting	pine	alpha2	O1	0.6904761904761905	0	H
resting	pine	alpha2	O2	1	0	H
resting	pine	alpha2	Fz	0.6904761904761905	0	H
resting	pine	alpha2	Cz	0.6904761904761905	0	H
resting	pine	alpha2	Pz	0.6904761904761905	0	H
resting	pine	alpha3	Fp1	1	0	H
resting	pine	alpha3	Fp2	0.8412698412698413	0	H
resting	pine	alpha3	F3	1	0	H
resting	pine	alpha3	F4	0.8412698412698413	0	H
resting	pine	alpha3	F7	0.5476190476190477	0	H
resting	pine	alpha3	F8	1	0	H
resting	pine	alpha3	T3	0.5476190476190477	0	H
resting	pine	alpha3	T4	0.8412698412698413	0	H
resting	pine	alpha3	C3	1	0	H
resting	pine	alpha3	C4	0.8412698412698413	0	H
resting	pine	alpha3	T5	1	0	H
resting	pine	alpha3	T6	1	0	H
resting	pine	alpha3	P3	1	0	H
resting	pine	alpha3	P4	1	0	H
resting	pine	alpha3	O1	0.8412698412698413	0	H
resting	pine	alpha3	O2	0.8412698412698413	0	H
resting	pine	alpha3	Fz	1	0	H
resting	pine	alpha3	Cz	0.8412698412698413	0	H
resting	pine	alpha3	Pz	1	0	H
resting	pine	beta1	Fp1	0.30952380952380953	0	H
resting	pine	beta1	Fp2	0.6904761904761905	0	H
resting	pine	beta1	F3	0.15079365079365079	0	H
resting	pine	beta1	F4	0.30952380952380953	0	H
resting	pine	beta1	F7	0.30952380952380953	0	H
resting	pine	beta1	F8	0.095238095	0	H
resting	pine	beta1	T3	0.2222222222222222	0	H
resting	pine	beta1	T4	0.15079365079365079	0	H
resting	pine	beta1	C3	0.30952380952380953	0	H
resting	pine	beta1	C4	0.5476190476190477	0	H
resting	pine	beta1	T5	0.2222222222222222	0	H
resting	pine	beta1	T6	0.42063492063492064	0	H
resting	pine	beta1	P3	0.5476190476190477	0	H
resting	pine	beta1	P4	1	0	H
resting	pine	beta1	O1	0.30952380952380953	0	H
resting	pine	beta1	O2	0.8412698412698413	0	H
resting	pine	beta1	Fz	0.30952380952380953	0	H
resting	pine	beta1	Cz	0.5476190476190477	0	H
resting	pine	beta1	Pz	0.5476190476190477	0	H
resting	pine	beta2	Fp1	0.42063492063492064	0	H
resting	pine	beta2	Fp2	0.8412698412698413	0	H
resting	pine	beta2	F3	0.6904761904761905	0	H
resting	pine	beta2	F4	0.30952380952380953	0	H
resting	pine	beta2	F7	0.5476190476190477	0	H
resting	pine	beta2	F8	0.2222222222222222	0	H
resting	pine	beta2	T3	0.42063492063492064	0	H
resting	pine	beta2	T4	0.5476190476190477	0	H
resting	pine	beta2	C3	0.5476190476190477	0	H
resting	pine	beta2	C4	0.42063492063492064	0	H
resting	pine	beta2	T5	0.5476190476190477	0	H
resting	pine	beta2	T6	0.30952380952380953	0	H
resting	pine	beta2	P3	0.6904761904761905	0	H
resting	pine	beta2	P4	0.8412698412698413	0	H
resting	pine	beta2	O1	0.42063492063492064	0	H
resting	pine	beta2	O2	0.5476190476190477	0	H
resting	pine	beta2	Fz	1	0	H
resting	pine	beta2	Cz	0.6904761904761905	0	H
resting	pine	beta2	Pz	0.8412698412698413	0	H
resting	isoam	theta1	Fp1	0.9009714934164412	0	M
resting	isoam	theta1	Fp2	0.8682259903524354	0	M
resting	isoam	theta1	F3	0.3614963660708982	0	M
resting	isoam	theta1	F4	0.8357050269952793	0	M
resting	isoam	theta1	F7	0.43064798984807773	0	M
resting	isoam	theta1	F8	0.6482039260122094	0	M
resting	isoam	theta1	T3	0.7715511878155722	0	M
resting	isoam	theta1	T4	0.7715511878155722	0	M
resting	isoam	theta1	C3	0.48073111045562256	0	M
resting	isoam	theta1	C4	0.8357050269952793	0	M
resting	isoam	theta1	T5	0.9338864180775845	0	M
resting	isoam	theta1	T6	0.7400217511938185	0	M
resting	isoam	theta1	P3	0.8357050269952793	0	M
resting	isoam	theta1	P4	0.8682259903524354	0	M
resting	isoam	theta1	O1	0.9338864180775845	0	M
resting	isoam	theta1	O2	0.9669147771731937	0	M
resting	isoam	theta1	Fz	0.8034625743147712	0	M
resting	isoam	theta1	Cz	0.48073111045562256	0	M
resting	isoam	theta1	Pz	0.7715511878155722	0	M
resting	isoam	theta2	Fp1	0.7400217511938185	0	M
resting	isoam	theta2	Fp2	0.4067868333984651	0	M
resting	isoam	theta2	F3	0.5338294217441396	0	M
resting	isoam	theta2	F4	0.15846460599820356	0	M
resting	isoam	theta2	F7	0.7400217511938185	0	M
resting	isoam	theta2	F8	0.5614474146848649	0	M
resting	isoam	theta2	T3	0.9669147771731937	0	M
resting	isoam	theta2	T4	0.9009714934164412	0	M
resting	isoam	theta2	C3	0.9338864180775845	0	M
resting	isoam	theta2	C4	0.3400858902842717	0	M
resting	isoam	theta2	T5	0.7400217511938185	0	M
resting	isoam	theta2	T6	0.506914934	0	M
resting	isoam	theta2	P3	0.9009714934164412	0	M
resting	isoam	theta2	P4	0.506914934	0	M
resting	isoam	theta2	O1	0.6783024655972324	0	M
resting	isoam	theta2	O2	1	0	M
resting	isoam	theta2	Fz	0.3614963660708982	0	M
resting	isoam	theta2	Cz	0.4553018964198552	0	M
resting	isoam	theta2	Pz	0.6186695570822622	0	M
resting	isoam	alpha1	Fp1	0.11498741920155964	0	M
resting	isoam	alpha1	Fp2	0.056392364	0	M
resting	isoam	alpha1	F3	0.15846460599820356	0	M
resting	isoam	alpha1	F4	0.22902896662469463	0	M
resting	isoam	alpha1	F7	0.12486035998214667	0	M
resting	isoam	alpha1	F8	0.22902896662469463	0	M
resting	isoam	alpha1	T3	0.097091068	0	M
resting	isoam	alpha1	T4	0.15846460599820356	0	M
resting	isoam	alpha1	C3	0.1985058531538877	0	M
resting	isoam	alpha1	C4	0.17106923105635186	0	M
resting	isoam	alpha1	T5	0.14657603430900068	0	M
resting	isoam	alpha1	T6	0.1985058531538877	0	M
resting	isoam	alpha1	P3	0.6186695570822622	0	M
resting	isoam	alpha1	P4	0.9009714934164412	0	M
resting	isoam	alpha1	O1	1	0	M
resting	isoam	alpha1	O2	0.8682259903524354	0	M
resting	isoam	alpha1	Fz	0.22902896662469463	0	M
resting	isoam	alpha1	Cz	0.17106923105635186	0	M
resting	isoam	alpha1	Pz	0.9338864180775845	0	M
resting	isoam	alpha2	Fp1	0.8034625743147712	0	M
resting	isoam	alpha2	Fp2	0.9338864180775845	0	M
resting	isoam	alpha2	F3	0.6186695570822622	0	M
resting	isoam	alpha2	F4	0.8357050269952793	0	M
resting	isoam	alpha2	F7	0.506914934	0	M
resting	isoam	alpha2	F8	0.9009714934164412	0	M
resting	isoam	alpha2	T3	0.5897385933186072	0	M
resting	isoam	alpha2	T4	0.9338864180775845	0	M
resting	isoam	alpha2	C3	0.3614963660708982	0	M
resting	isoam	alpha2	C4	0.9009714934164412	0	M
resting	isoam	alpha2	T5	1	0	M
resting	isoam	alpha2	T6	0.9338864180775845	0	M
resting	isoam	alpha2	P3	0.8682259903524354	0	M
resting	isoam	alpha2	P4	0.8034625743147712	0	M
resting	isoam	alpha2	O1	1	0	M
resting	isoam	alpha2	O2	1	0	M
resting	isoam	alpha2	Fz	0.6783024655972324	0	M
resting	isoam	alpha2	Cz	0.7089232340537643	0	M
resting	isoam	alpha2	Pz	0.6783024655972324	0	M
resting	isoam	alpha3	Fp1	0.7400217511938185	0	M
resting	isoam	alpha3	Fp2	0.6186695570822622	0	M
resting	isoam	alpha3	F3	0.5614474146848649	0	M
resting	isoam	alpha3	F4	0.7089232340537643	0	M
resting	isoam	alpha3	F7	0.6482039260122094	0	M
resting	isoam	alpha3	F8	0.6482039260122094	0	M
resting	isoam	alpha3	T3	0.506914934	0	M
resting	isoam	alpha3	T4	0.8357050269952793	0	M
resting	isoam	alpha3	C3	0.5338294217441396	0	M
resting	isoam	alpha3	C4	0.8357050269952793	0	M
resting	isoam	alpha3	T5	0.5614474146848649	0	M
resting	isoam	alpha3	T6	0.9669147771731937	0	M
resting	isoam	alpha3	P3	0.6783024655972324	0	M
resting	isoam	alpha3	P4	0.8034625743147712	0	M
resting	isoam	alpha3	O1	0.9669147771731937	0	M
resting	isoam	alpha3	O2	0.9669147771731937	0	M
resting	isoam	alpha3	Fz	0.7400217511938185	0	M
resting	isoam	alpha3	Cz	1	0	M
resting	isoam	alpha3	Pz	0.9009714934164412	0	M
resting	isoam	beta1	Fp1	0.7400217511938185	0	M
resting	isoam	beta1	Fp2	0.3195059648919748	0	M
resting	isoam	beta1	F3	0.6482039260122094	0	M
resting	isoam	beta1	F4	0.5338294217441396	0	M
resting	isoam	beta1	F7	0.38373262766250305	0	M
resting	isoam	beta1	F8	0.506914934	0	M
resting	isoam	beta1	T3	0.3614963660708982	0	M
resting	isoam	beta1	T4	0.6186695570822622	0	M
resting	isoam	beta1	C3	0.5614474146848649	0	M
resting	isoam	beta1	C4	0.9009714934164412	0	M
resting	isoam	beta1	T5	0.9669147771731937	0	M
resting	isoam	beta1	T6	0.9009714934164412	0	M
resting	isoam	beta1	P3	0.9338864180775845	0	M
resting	isoam	beta1	P4	0.9669147771731937	0	M
resting	isoam	beta1	O1	1	0	M
resting	isoam	beta1	O2	0.9009714934164412	0	M
resting	isoam	beta1	Fz	0.5338294217441396	0	M
resting	isoam	beta1	Cz	0.6783024655972324	0	M
resting	isoam	beta1	Pz	0.9338864180775845	0	M
resting	isoam	beta2	Fp1	0.4067868333984651	0	M
resting	isoam	beta2	Fp2	0.4553018964198552	0	M
resting	isoam	beta2	F3	0.11498741920155964	0	M
resting	isoam	beta2	F4	0.1844100692216365	0	M
resting	isoam	beta2	F7	0.3195059648919748	0	M
resting	isoam	beta2	F8	0.3614963660708982	0	M
resting	isoam	beta2	T3	0.506914934	0	M
resting	isoam	beta2	T4	0.48073111045562256	0	M
resting	isoam	beta2	C3	0.26275304114766074	0	M
resting	isoam	beta2	C4	0.2997583700887151	0	M
resting	isoam	beta2	T5	0.9669147771731937	0	M
resting	isoam	beta2	T6	0.9009714934164412	0	M
resting	isoam	beta2	P3	0.8034625743147712	0	M
resting	isoam	beta2	P4	0.8034625743147712	0	M
resting	isoam	beta2	O1	0.9009714934164412	0	M
resting	isoam	beta2	O2	0.8034625743147712	0	M
resting	isoam	beta2	Fz	0.17106923105635186	0	M
resting	isoam	beta2	Cz	0.26275304114766074	0	M
resting	isoam	beta2	Pz	0.8357050269952793	0	M
resting	nh3	theta1	Fp1	0.3195059648919748	0	M
resting	nh3	theta1	Fp2	0.506914934	0	M
resting	nh3	theta1	F3	0.089017978	0	M
resting	nh3	theta1	F4	0.506914934	0	M
resting	nh3	theta1	F7	0.056392364	0	M
resting	nh3	theta1	F8	0.3400858902842717	0	M
resting	nh3	theta1	T3	0.2997583700887151	0	M
resting	nh3	theta1	T4	0.6186695570822622	0	M
resting	nh3	theta1	C3	0.4553018964198552	0	M
resting	nh3	theta1	C4	1	0	M
resting	nh3	theta1	T5	0.8682259903524354	0	M
resting	nh3	theta1	T6	1	0	M
resting	nh3	theta1	P3	0.9669147771731937	0	M
resting	nh3	theta1	P4	1	0	M
resting	nh3	theta1	O1	0.9009714934164412	0	M
resting	nh3	theta1	O2	0.8682259903524354	0	M
resting	nh3	theta1	Fz	0.3195059648919748	0	M
resting	nh3	theta1	Cz	0.6482039260122094	0	M
resting	nh3	theta1	Pz	0.7715511878155722	0	M
resting	nh3	theta2	Fp1	0.9338864180775845	0	M
resting	nh3	theta2	Fp2	0.4067868333984651	0	M
resting	nh3	theta2	F3	0.3400858902842717	0	M
resting	nh3	theta2	F4	0.43064798984807773	0	M
resting	nh3	theta2	F7	0.7089232340537643	0	M
resting	nh3	theta2	F8	0.28084201086629845	0	M
resting	nh3	theta2	T3	0.9669147771731937	0	M
resting	nh3	theta2	T4	0.506914934	0	M
resting	nh3	theta2	C3	0.9338864180775845	0	M
resting	nh3	theta2	C4	1	0	M
resting	nh3	theta2	T5	0.7400217511938185	0	M
resting	nh3	theta2	T6	0.9338864180775845	0	M
resting	nh3	theta2	P3	0.9669147771731937	0	M
resting	nh3	theta2	P4	0.9338864180775845	0	M
resting	nh3	theta2	O1	0.5897385933186072	0	M
resting	nh3	theta2	O2	0.5897385933186072	0	M
resting	nh3	theta2	Fz	0.6186695570822622	0	M
resting	nh3	theta2	Cz	1	0	M
resting	nh3	theta2	Pz	0.9009714934164412	0	M
resting	nh3	alpha1	Fp1	0.48073111045562256	0	M
resting	nh3	alpha1	Fp2	0.22902896662469463	0	M
resting	nh3	alpha1	F3	0.506914934	0	M
resting	nh3	alpha1	F4	0.48073111045562256	0	M
resting	nh3	alpha1	F7	0.2997583700887151	0	M
resting	nh3	alpha1	F8	0.48073111045562256	0	M
resting	nh3	alpha1	T3	0.10573920209087935	0	M
resting	nh3	alpha1	T4	0.43064798984807773	0	M
resting	nh3	alpha1	C3	0.48073111045562256	0	M
resting	nh3	alpha1	C4	0.7089232340537643	0	M
resting	nh3	alpha1	T5	0.21337370709311831	0	M
resting	nh3	alpha1	T6	0.48073111045562256	0	M
resting	nh3	alpha1	P3	0.3614963660708982	0	M
resting	nh3	alpha1	P4	0.5897385933186072	0	M
resting	nh3	alpha1	O1	1	0	M
resting	nh3	alpha1	O2	0.8357050269952793	0	M
resting	nh3	alpha1	Fz	0.6186695570822622	0	M
resting	nh3	alpha1	Cz	0.9669147771731937	0	M
resting	nh3	alpha1	Pz	0.4553018964198552	0	M
resting	nh3	alpha2	Fp1	0.8034625743147712	0	M
resting	nh3	alpha2	Fp2	0.8682259903524354	0	M
resting	nh3	alpha2	F3	0.9669147771731937	0	M
resting	nh3	alpha2	F4	0.9669147771731937	0	M
resting	nh3	alpha2	F7	0.7400217511938185	0	M
resting	nh3	alpha2	F8	0.8034625743147712	0	M
resting	nh3	alpha2	T3	0.7089232340537643	0	M
resting	nh3	alpha2	T4	0.6783024655972324	0	M
resting	nh3	alpha2	C3	0.9009714934164412	0	M
resting	nh3	alpha2	C4	0.7400217511938185	0	M
resting	nh3	alpha2	T5	0.9009714934164412	0	M
resting	nh3	alpha2	T6	0.48073111045562256	0	M
resting	nh3	alpha2	P3	1	0	M
resting	nh3	alpha2	P4	0.5338294217441396	0	M
resting	nh3	alpha2	O1	0.7089232340537643	0	M
resting	nh3	alpha2	O2	0.5614474146848649	0	M
resting	nh3	alpha2	Fz	0.6186695570822622	0	M
resting	nh3	alpha2	Cz	0.9009714934164412	0	M
resting	nh3	alpha2	Pz	0.7715511878155722	0	M
resting	nh3	alpha3	Fp1	0.5897385933186072	0	M
resting	nh3	alpha3	Fp2	1	0	M
resting	nh3	alpha3	F3	1	0	M
resting	nh3	alpha3	F4	0.9669147771731937	0	M
resting	nh3	alpha3	F7	0.5614474146848649	0	M
resting	nh3	alpha3	F8	0.9669147771731937	0	M
resting	nh3	alpha3	T3	0.8357050269952793	0	M
resting	nh3	alpha3	T4	0.9338864180775845	0	M
resting	nh3	alpha3	C3	1	0	M
resting	nh3	alpha3	C4	0.9669147771731937	0	M
resting	nh3	alpha3	T5	0.9009714934164412	0	M
resting	nh3	alpha3	T6	0.9338864180775845	0	M
resting	nh3	alpha3	P3	0.9009714934164412	0	M
resting	nh3	alpha3	P4	0.8682259903524354	0	M
resting	nh3	alpha3	O1	0.8357050269952793	0	M
resting	nh3	alpha3	O2	0.8682259903524354	0	M
resting	nh3	alpha3	Fz	0.8357050269952793	0	M
resting	nh3	alpha3	Cz	0.9338864180775845	0	M
resting	nh3	alpha3	Pz	0.9669147771731937	0	M
resting	nh3	beta1	Fp1	0.8357050269952793	0	M
resting	nh3	beta1	Fp2	0.7715511878155722	0	M
resting	nh3	beta1	F3	0.9009714934164412	0	M
resting	nh3	beta1	F4	0.7089232340537643	0	M
resting	nh3	beta1	F7	0.9009714934164412	0	M
resting	nh3	beta1	F8	0.8357050269952793	0	M
resting	nh3	beta1	T3	0.9669147771731937	0	M
resting	nh3	beta1	T4	0.7715511878155722	0	M
resting	nh3	beta1	C3	0.8682259903524354	0	M
resting	nh3	beta1	C4	0.8034625743147712	0	M
resting	nh3	beta1	T5	1	0	M
resting	nh3	beta1	T6	0.9338864180775845	0	M
resting	nh3	beta1	P3	0.6783024655972324	0	M
resting	nh3	beta1	P4	0.5614474146848649	0	M
resting	nh3	beta1	O1	0.6186695570822622	0	M
resting	nh3	beta1	O2	0.9338864180775845	0	M
resting	nh3	beta1	Fz	1	0	M
resting	nh3	beta1	Cz	0.8682259903524354	0	M
resting	nh3	beta1	Pz	0.6783024655972324	0	M
resting	nh3	beta2	Fp1	0.6186695570822622	0	M
resting	nh3	beta2	Fp2	0.7089232340537643	0	M
resting	nh3	beta2	F3	0.8034625743147712	0	M
resting	nh3	beta2	F4	0.7400217511938185	0	M
resting	nh3	beta2	F7	0.48073111045562256	0	M
resting	nh3	beta2	F8	0.8357050269952793	0	M
resting	nh3	beta2	T3	0.6186695570822622	0	M
resting	nh3	beta2	T4	0.7715511878155722	0	M
resting	nh3	beta2	C3	0.506914934	0	M
resting	nh3	beta2	C4	0.21337370709311831	0	M
resting	nh3	beta2	T5	0.48073111045562256	0	M
resting	nh3	beta2	T6	0.38373262766250305	0	M
resting	nh3	beta2	P3	0.48073111045562256	0	M
resting	nh3	beta2	P4	0.21337370709311831	0	M
resting	nh3	beta2	O1	0.6783024655972324	0	M
resting	nh3	beta2	O2	0.8682259903524354	0	M
resting	nh3	beta2	Fz	0.9338864180775845	0	M
resting	nh3	beta2	Cz	0.4067868333984651	0	M
resting	nh3	beta2	Pz	0.38373262766250305	0	M
resting	pine	theta1	Fp1	0.4067868333984651	0	M
resting	pine	theta1	Fp2	0.7400217511938185	0	M
resting	pine	theta1	F3	0.12486035998214667	0	M
resting	pine	theta1	F4	0.5614474146848649	0	M
resting	pine	theta1	F7	0.074495692	0	M
resting	pine	theta1	F8	0.17106923105635186	0	M
resting	pine	theta1	T3	0.17106923105635186	0	M
resting	pine	theta1	T4	0.12486035998214667	0	M
resting	pine	theta1	C3	0.3614963660708982	0	M
resting	pine	theta1	C4	0.6482039260122094	0	M
resting	pine	theta1	T5	0.4553018964198552	0	M
resting	pine	theta1	T6	0.5897385933186072	0	M
resting	pine	theta1	P3	0.7400217511938185	0	M
resting	pine	theta1	P4	0.8034625743147712	0	M
resting	pine	theta1	O1	0.6783024655972324	0	M
resting	pine	theta1	O2	0.6783024655972324	0	M
resting	pine	theta1	Fz	0.15846460599820356	0	M
resting	pine	theta1	Cz	0.7400217511938185	0	M
resting	pine	theta1	Pz	0.9669147771731937	0	M
resting	pine	theta2	Fp1	0.4067868333984651	0	M
resting	pine	theta2	Fp2	0.43064798984807773	0	M
resting	pine	theta2	F3	1	0	M
resting	pine	theta2	F4	0.9009714934164412	0	M
resting	pine	theta2	F7	0.8034625743147712	0	M
resting	pine	theta2	F8	0.38373262766250305	0	M
resting	pine	theta2	T3	0.5614474146848649	0	M
resting	pine	theta2	T4	0.9009714934164412	0	M
resting	pine	theta2	C3	0.9338864180775845	0	M
resting	pine	theta2	C4	1	0	M
resting	pine	theta2	T5	0.9338864180775845	0	M
resting	pine	theta2	T6	0.6783024655972324	0	M
resting	pine	theta2	P3	0.8682259903524354	0	M
resting	pine	theta2	P4	0.506914934	0	M
resting	pine	theta2	O1	0.8034625743147712	0	M
resting	pine	theta2	O2	0.3400858902842717	0	M
resting	pine	theta2	Fz	0.9009714934164412	0	M
resting	pine	theta2	Cz	0.7400217511938185	0	M
resting	pine	theta2	Pz	0.7715511878155722	0	M
resting	pine	alpha1	Fp1	0.9338864180775845	0	M
resting	pine	alpha1	Fp2	0.6783024655972324	0	M
resting	pine	alpha1	F3	0.43064798984807773	0	M
resting	pine	alpha1	F4	0.9009714934164412	0	M
resting	pine	alpha1	F7	0.5897385933186072	0	M
resting	pine	alpha1	F8	0.8682259903524354	0	M
resting	pine	alpha1	T3	0.9009714934164412	0	M
resting	pine	alpha1	T4	1	0	M
resting	pine	alpha1	C3	0.6783024655972324	0	M
resting	pine	alpha1	C4	1	0	M
resting	pine	alpha1	T5	0.7400217511938185	0	M
resting	pine	alpha1	T6	0.8357050269952793	0	M
resting	pine	alpha1	P3	0.7715511878155722	0	M
resting	pine	alpha1	P4	0.4067868333984651	0	M
resting	pine	alpha1	O1	0.22902896662469463	0	M
resting	pine	alpha1	O2	0.43064798984807773	0	M
resting	pine	alpha1	Fz	0.7089232340537643	0	M
resting	pine	alpha1	Cz	0.5614474146848649	0	M
resting	pine	alpha1	Pz	0.5897385933186072	0	M
resting	pine	alpha2	Fp1	1	0	M
resting	pine	alpha2	Fp2	0.4553018964198552	0	M
resting	pine	alpha2	F3	0.8034625743147712	0	M
resting	pine	alpha2	F4	0.7400217511938185	0	M
resting	pine	alpha2	F7	0.8682259903524354	0	M
resting	pine	alpha2	F8	1	0	M
resting	pine	alpha2	T3	0.5338294217441396	0	M
resting	pine	alpha2	T4	0.8682259903524354	0	M
resting	pine	alpha2	C3	0.6482039260122094	0	M
resting	pine	alpha2	C4	0.9669147771731937	0	M
resting	pine	alpha2	T5	0.4553018964198552	0	M
resting	pine	alpha2	T6	0.9009714934164412	0	M
resting	pine	alpha2	P3	0.4067868333984651	0	M
resting	pine	alpha2	P4	0.48073111045562256	0	M
resting	pine	alpha2	O1	0.4553018964198552	0	M
resting	pine	alpha2	O2	0.3195059648919748	0	M
resting	pine	alpha2	Fz	0.9009714934164412	0	M
resting	pine	alpha2	Cz	0.9009714934164412	0	M
resting	pine	alpha2	Pz	0.4067868333984651	0	M
resting	pine	alpha3	Fp1	0.9009714934164412	0	M
resting	pine	alpha3	Fp2	1	0	M
resting	pine	alpha3	F3	0.8034625743147712	0	M
resting	pine	alpha3	F4	1	0	M
resting	pine	alpha3	F7	0.8357050269952793	0	M
resting	pine	alpha3	F8	0.9338864180775845	0	M
resting	pine	alpha3	T3	0.38373262766250305	0	M
resting	pine	alpha3	T4	0.9669147771731937	0	M
resting	pine	alpha3	C3	0.38373262766250305	0	M
resting	pine	alpha3	C4	1	0	M
resting	pine	alpha3	T5	0.9009714934164412	0	M
resting	pine	alpha3	T6	1	0	M
resting	pine	alpha3	P3	1	0	M
resting	pine	alpha3	P4	0.9009714934164412	0	M
resting	pine	alpha3	O1	0.5897385933186072	0	M
resting	pine	alpha3	O2	1	0	M
resting	pine	alpha3	Fz	0.8034625743147712	0	M
resting	pine	alpha3	Cz	0.8357050269952793	0	M
resting	pine	alpha3	Pz	0.7400217511938185	0	M
resting	pine	beta1	Fp1	0.5338294217441396	0	M
resting	pine	beta1	Fp2	0.3614963660708982	0	M
resting	pine	beta1	F3	0.7089232340537643	0	M
resting	pine	beta1	F4	0.7089232340537643	0	M
resting	pine	beta1	F7	0.43064798984807773	0	M
resting	pine	beta1	F8	0.3195059648919748	0	M
resting	pine	beta1	T3	0.4067868333984651	0	M
resting	pine	beta1	T4	0.7715511878155722	0	M
resting	pine	beta1	C3	0.6783024655972324	0	M
resting	pine	beta1	C4	0.7089232340537643	0	M
resting	pine	beta1	T5	0.7400217511938185	0	M
resting	pine	beta1	T6	0.9338864180775845	0	M
resting	pine	beta1	P3	0.8682259903524354	0	M
resting	pine	beta1	P4	0.8034625743147712	0	M
resting	pine	beta1	O1	0.506914934	0	M
resting	pine	beta1	O2	0.6186695570822622	0	M
resting	pine	beta1	Fz	0.5614474146848649	0	M
resting	pine	beta1	Cz	0.9009714934164412	0	M
resting	pine	beta1	Pz	0.8682259903524354	0	M
resting	pine	beta2	Fp1	0.031016611	0	M
resting	pine	beta2	Fp2	0.089017978	0	M
resting	pine	beta2	F3	0.042110617	0	M
resting	pine	beta2	F4	0.027925057	0	M
resting	pine	beta2	F7	0.034397449	0	M
resting	pine	beta2	F8	0.027925057	0	M
resting	pine	beta2	T3	0.046486686	0	M
resting	pine	beta2	T4	0.051239419	0	M
resting	pine	beta2	C3	0.081494648	0	M
resting	pine	beta2	C4	0.06799575	0	M
resting	pine	beta2	T5	0.15846460599820356	0	M
resting	pine	beta2	T6	0.48073111045562256	0	M
resting	pine	beta2	P3	0.2997583700887151	0	M
resting	pine	beta2	P4	0.6186695570822622	0	M
resting	pine	beta2	O1	0.6482039260122094	0	M
resting	pine	beta2	O2	0.506914934	0	M
resting	pine	beta2	Fz	0.051239419	0	M
resting	pine	beta2	Cz	0.17106923105635186	0	M
resting	pine	beta2	Pz	0.3614963660708982	0	M
resting	isoam	theta1	Fp1	0.3507022236669548	0	S
resting	isoam	theta1	Fp2	0.5249869101903615	0	S
resting	isoam	theta1	F3	0.39417090995164517	0	S
resting	isoam	theta1	F4	0.19883449020829447	0	S
resting	isoam	theta1	F7	0.4734806277722057	0	S
resting	isoam	theta1	F8	0.21840551261012597	0	S
resting	isoam	theta1	T3	0.7763905055505131	0	S
resting	isoam	theta1	T4	0.5608516966002302	0	S
resting	isoam	theta1	C3	0.9245727283322236	0	S
resting	isoam	theta1	C4	0.5792183523134169	0	S
resting	isoam	theta1	T5	0.9676346083712113	0	S
resting	isoam	theta1	T6	0.6359445511344555	0	S
resting	isoam	theta1	P3	0.6167746941014318	0	S
resting	isoam	theta1	P4	0.9892089047911196	0	S
resting	isoam	theta1	O1	0.6750141566504884	0	S
resting	isoam	theta1	O2	0.6167746941014318	0	S
resting	isoam	theta1	Fz	0.5792183523134169	0	S
resting	isoam	theta1	Fpz	0.6948910198677665	0	S
resting	isoam	theta1	Cz	0.9892089047911196	0	S
resting	isoam	theta1	Oz	0.5792183523134169	0	S
resting	isoam	theta1	Pz	0.7352681529274933	0	S
resting	isoam	theta2	Fp1	0.1635957256111319	0	S
resting	isoam	theta2	Fp2	0.4734806277722057	0	S
resting	isoam	theta2	F3	0.14784658271436188	0	S
resting	isoam	theta2	F4	0.17192970543827346	0	S
resting	isoam	theta2	F7	0.2732851201810752	0	S
resting	isoam	theta2	F8	0.39417090995164517	0	S
resting	isoam	theta2	T3	0.3234817459216911	0	S
resting	isoam	theta2	T4	0.3507022236669548	0	S
resting	isoam	theta2	C3	0.2616164678785774	0	S
resting	isoam	theta2	C4	0.1332831707493199	0	S
resting	isoam	theta2	T5	0.42488347368209856	0	S
resting	isoam	theta2	T6	0.39417090995164517	0	S
resting	isoam	theta2	P3	0.23932370336933684	0	S
resting	isoam	theta2	P4	0.090907383	0	S
resting	isoam	theta2	O1	0.12643061736676814	0	S
resting	isoam	theta2	O2	0.19883449020829447	0	S
resting	isoam	theta2	Fz	0.17192970543827346	0	S
resting	isoam	theta2	Fpz	0.096196296	0	S
resting	isoam	theta2	Cz	0.1805773768084653	0	S
resting	isoam	theta2	Oz	0.285304716	0	S
resting	isoam	theta2	Pz	0.081031749	0	S
resting	isoam	alpha1	Fp1	0.17192970543827346	0	S
resting	isoam	alpha1	Fp2	0.056516537	0	S
resting	isoam	alpha1	F3	0.189543984	0	S
resting	isoam	alpha1	F4	0.3234817459216911	0	S
resting	isoam	alpha1	F7	0.6948910198677665	0	S
resting	isoam	alpha1	F8	0.285304716	0	S
resting	isoam	alpha1	T3	0.364841655	0	S
resting	isoam	alpha1	T4	0.14041971470550127	0	S
resting	isoam	alpha1	C3	0.40935585574217404	0	S
resting	isoam	alpha1	C4	0.379331935	0	S
resting	isoam	alpha1	T5	0.3507022236669548	0	S
resting	isoam	alpha1	T6	0.11985556595924766	0	S
resting	isoam	alpha1	P3	0.285304716	0	S
resting	isoam	alpha1	P4	0.067868187	0	S
resting	isoam	alpha1	O1	0.2616164678785774	0	S
resting	isoam	alpha1	O2	0.08585488	0	S
resting	isoam	alpha1	Fz	0.3507022236669548	0	S
resting	isoam	alpha1	Fpz	0.189543984	0	S
resting	isoam	alpha1	Cz	0.17192970543827346	0	S
resting	isoam	alpha1	Oz	0.3507022236669548	0	S
resting	isoam	alpha1	Pz	0.067868187	0	S
resting	isoam	alpha2	Fp1	0.031517102	0	S
resting	isoam	alpha2	Fp2	0.004320184	0	S
resting	isoam	alpha2	F3	0.004702533	0	S
resting	isoam	alpha2	F4	0.002560615	0	S
resting	isoam	alpha2	F7	0.020734594207182492	0	S
resting	isoam	alpha2	F8	0.002341273	0	S
resting	isoam	alpha2	T3	0.005115262	0	S
resting	isoam	alpha2	T4	0.008354827	0	S
resting	isoam	alpha2	C3	0.015478602442838574	0	S
resting	isoam	alpha2	C4	0.002798602	0	S
resting	isoam	alpha2	T5	0.027483421975621553	0	S
resting	isoam	alpha2	T6	0.017938612870324673	0	S
resting	isoam	alpha2	P3	0.011432829308440095	0	S
resting	isoam	alpha2	P4	0.002341273	0	S
resting	isoam	alpha2	O1	0.000562904	0	S
resting	isoam	alpha2	O2	0.007711805	0	S
resting	isoam	alpha2	Fz	0.001625258	0	S
resting	isoam	alpha2	Fpz	0.031517102	0	S
resting	isoam	alpha2	Cz	0.001782376	0	S
resting	isoam	alpha2	Oz	0.013320516023599963	0	S
resting	isoam	alpha2	Pz	0.007711805	0	S
resting	isoam	alpha3	Fp1	0.33691523838231996	0	S
resting	isoam	alpha3	Fp2	0.096196296	0	S
resting	isoam	alpha3	F3	0.20845355458876536	0	S
resting	isoam	alpha3	F4	0.21840551261012597	0	S
resting	isoam	alpha3	F7	0.42488347368209856	0	S
resting	isoam	alpha3	F8	0.10751135969600563	0	S
resting	isoam	alpha3	T3	0.33691523838231996	0	S
resting	isoam	alpha3	T4	0.043880384	0	S
resting	isoam	alpha3	C3	0.1635957256111319	0	S
resting	isoam	alpha3	C4	0.11355139298344043	0	S
resting	isoam	alpha3	T5	0.11355139298344043	0	S
resting	isoam	alpha3	T6	0.063892235	0	S
resting	isoam	alpha3	P3	0.10751135969600563	0	S
resting	isoam	alpha3	P4	0.1805773768084653	0	S
resting	isoam	alpha3	O1	0.081031749	0	S
resting	isoam	alpha3	O2	0.12643061736676814	0	S
resting	isoam	alpha3	Fz	0.1555699325877425	0	S
resting	isoam	alpha3	Fpz	0.31040225614615824	0	S
resting	isoam	alpha3	Cz	0.12643061736676814	0	S
resting	isoam	alpha3	Oz	0.31040225614615824	0	S
resting	isoam	alpha3	Pz	0.14041971470550127	0	S
resting	isoam	beta1	Fp1	0.5608516966002302	0	S
resting	isoam	beta1	Fp2	0.5608516966002302	0	S
resting	isoam	beta1	F3	0.9031164959895642	0	S
resting	isoam	beta1	F4	0.507505298	0	S
resting	isoam	beta1	F7	0.9892089047911196	0	S
resting	isoam	beta1	F8	0.8604309737352772	0	S
resting	isoam	beta1	T3	0.9031164959895642	0	S
resting	isoam	beta1	T4	0.49033426450951045	0	S
resting	isoam	beta1	C3	0.7149798814655983	0	S
resting	isoam	beta1	C4	0.7149798814655983	0	S
resting	isoam	beta1	T5	1	0	S
resting	isoam	beta1	T6	0.7557428276359095	0	S
resting	isoam	beta1	P3	0.9676346083712113	0	S
resting	isoam	beta1	P4	0.6750141566504884	0	S
resting	isoam	beta1	O1	0.40935585574217404	0	S
resting	isoam	beta1	O2	0.081031749	0	S
resting	isoam	beta1	Fz	0.8817307917391243	0	S
resting	isoam	beta1	Fpz	0.4569506196695641	0	S
resting	isoam	beta1	Cz	0.9676346083712113	0	S
resting	isoam	beta1	Oz	0.2616164678785774	0	S
resting	isoam	beta1	Pz	0.6948910198677665	0	S
resting	isoam	beta2	Fp1	0.29767675447218034	0	S
resting	isoam	beta2	Fp2	0.23932370336933684	0	S
resting	isoam	beta2	F3	0.42488347368209856	0	S
resting	isoam	beta2	F4	0.5249869101903615	0	S
resting	isoam	beta2	F7	0.10172863141500606	0	S
resting	isoam	beta2	F8	0.3507022236669548	0	S
resting	isoam	beta2	T3	0.6948910198677665	0	S
resting	isoam	beta2	T4	0.25029679750351186	0	S
resting	isoam	beta2	C3	0.5608516966002302	0	S
resting	isoam	beta2	C4	0.9892089047911196	0	S
resting	isoam	beta2	T5	0.6750141566504884	0	S
resting	isoam	beta2	T6	0.42488347368209856	0	S
resting	isoam	beta2	P3	0.507505298	0	S
resting	isoam	beta2	P4	0.3507022236669548	0	S
resting	isoam	beta2	O1	0.12643061736676814	0	S
resting	isoam	beta2	O2	0.043880384	0	S
resting	isoam	beta2	Fz	0.5427717015170068	0	S
resting	isoam	beta2	Fpz	0.7557428276359095	0	S
resting	isoam	beta2	Cz	0.4734806277722057	0	S
resting	isoam	beta2	Oz	0.096196296	0	S
resting	isoam	beta2	Pz	0.5427717015170068	0	S
resting	nh3	theta1	Fp1	0.7149798814655983	0	S
resting	nh3	theta1	Fp2	0.8392322130718609	0	S
resting	nh3	theta1	F3	0.6750141566504884	0	S
resting	nh3	theta1	F4	0.9031164959895642	0	S
resting	nh3	theta1	F7	0.8392322130718609	0	S
resting	nh3	theta1	F8	0.6553614390103917	0	S
resting	nh3	theta1	T3	0.7352681529274933	0	S
resting	nh3	theta1	T4	0.7971974192691748	0	S
resting	nh3	theta1	C3	0.5792183523134169	0	S
resting	nh3	theta1	C4	0.5978625674290079	0	S
resting	nh3	theta1	T5	0.42488347368209856	0	S
resting	nh3	theta1	T6	0.8817307917391243	0	S
resting	nh3	theta1	P3	0.25029679750351186	0	S
resting	nh3	theta1	P4	0.17192970543827346	0	S
resting	nh3	theta1	O1	0.20845355458876536	0	S
resting	nh3	theta1	O2	0.379331935	0	S
resting	nh3	theta1	Fz	0.4569506196695641	0	S
resting	nh3	theta1	Fpz	0.44074988359834266	0	S
resting	nh3	theta1	Cz	0.6553614390103917	0	S
resting	nh3	theta1	Oz	0.23932370336933684	0	S
resting	nh3	theta1	Pz	0.20845355458876536	0	S
resting	nh3	theta2	Fp1	0.379331935	0	S
resting	nh3	theta2	Fp2	0.364841655	0	S
resting	nh3	theta2	F3	0.42488347368209856	0	S
resting	nh3	theta2	F4	0.507505298	0	S
resting	nh3	theta2	F7	0.7557428276359095	0	S
resting	nh3	theta2	F8	0.5427717015170068	0	S
resting	nh3	theta2	T3	0.7971974192691748	0	S
resting	nh3	theta2	T4	0.5792183523134169	0	S
resting	nh3	theta2	C3	0.31040225614615824	0	S
resting	nh3	theta2	C4	0.7352681529274933	0	S
resting	nh3	theta2	T5	0.44074988359834266	0	S
resting	nh3	theta2	T6	0.6750141566504884	0	S
resting	nh3	theta2	P3	0.44074988359834266	0	S
resting	nh3	theta2	P4	0.9245727283322236	0	S
resting	nh3	theta2	O1	0.7352681529274933	0	S
resting	nh3	theta2	O2	0.9676346083712113	0	S
resting	nh3	theta2	Fz	0.4569506196695641	0	S
resting	nh3	theta2	Fpz	0.6948910198677665	0	S
resting	nh3	theta2	Cz	0.7971974192691748	0	S
resting	nh3	theta2	Oz	0.7149798814655983	0	S
resting	nh3	theta2	Pz	0.4734806277722057	0	S
resting	nh3	alpha1	Fp1	0.067868187	0	S
resting	nh3	alpha1	Fp2	0.11355139298344043	0	S
resting	nh3	alpha1	F3	0.14784658271436188	0	S
resting	nh3	alpha1	F4	0.42488347368209856	0	S
resting	nh3	alpha1	F7	0.33691523838231996	0	S
resting	nh3	alpha1	F8	0.285304716	0	S
resting	nh3	alpha1	T3	0.25029679750351186	0	S
resting	nh3	alpha1	T4	0.19883449020829447	0	S
resting	nh3	alpha1	C3	0.14784658271436188	0	S
resting	nh3	alpha1	C4	0.1635957256111319	0	S
resting	nh3	alpha1	T5	0.39417090995164517	0	S
resting	nh3	alpha1	T6	0.22869435423745565	0	S
resting	nh3	alpha1	P3	0.1805773768084653	0	S
resting	nh3	alpha1	P4	0.11355139298344043	0	S
resting	nh3	alpha1	O1	0.11355139298344043	0	S
resting	nh3	alpha1	O2	0.31040225614615824	0	S
resting	nh3	alpha1	Fz	0.23932370336933684	0	S
resting	nh3	alpha1	Fpz	0.11355139298344043	0	S
resting	nh3	alpha1	Cz	0.19883449020829447	0	S
resting	nh3	alpha1	Oz	0.21840551261012597	0	S
resting	nh3	alpha1	Pz	0.067868187	0	S
resting	nh3	alpha2	Fp1	0.003638826	0	S
resting	nh3	alpha2	Fp2	0.001348582	0	S
resting	nh3	alpha2	F3	0.001782376	0	S
resting	nh3	alpha2	F4	0.001227183	0	S
resting	nh3	alpha2	F7	0.03851496	0	S
resting	nh3	alpha2	F8	0.002798602	0	S
resting	nh3	alpha2	T3	0.003056629	0	S
resting	nh3	alpha2	T4	0.00604033	0	S
resting	nh3	alpha2	C3	0.006557193	0	S
resting	nh3	alpha2	C4	0.002341273	0	S
resting	nh3	alpha2	T5	0.010581211443165648	0	S
resting	nh3	alpha2	T6	0.006557193	0	S
resting	nh3	alpha2	P3	0.002560615	0	S
resting	nh3	alpha2	P4	0.001115947	0	S
resting	nh3	alpha2	O1	0.000115901	1	S
resting	nh3	alpha2	O2	0.016668798824275466	0	S
resting	nh3	alpha2	Fz	0.000562904	0	S
resting	nh3	alpha2	Fpz	0.007113494	0	S
resting	nh3	alpha2	Cz	0.001115947	0	S
resting	nh3	alpha2	Oz	0.001953348	0	S
resting	nh3	alpha2	Pz	0.001348582	0	S
resting	nh3	alpha3	Fp1	0.12643061736676814	0	S
resting	nh3	alpha3	Fp2	0.041123594	0	S
resting	nh3	alpha3	F3	0.090907383	0	S
resting	nh3	alpha3	F4	0.060110642	0	S
resting	nh3	alpha3	F7	0.096196296	0	S
resting	nh3	alpha3	F8	0.14784658271436188	0	S
resting	nh3	alpha3	T3	0.1635957256111319	0	S
resting	nh3	alpha3	T4	0.03851496	0	S
resting	nh3	alpha3	C3	0.189543984	0	S
resting	nh3	alpha3	C4	0.04986369	0	S
resting	nh3	alpha3	T5	0.14784658271436188	0	S
resting	nh3	alpha3	T6	0.22869435423745565	0	S
resting	nh3	alpha3	P3	0.056516537	0	S
resting	nh3	alpha3	P4	0.17192970543827346	0	S
resting	nh3	alpha3	O1	0.027483421975621553	0	S
resting	nh3	alpha3	O2	0.189543984	0	S
resting	nh3	alpha3	Fz	0.063892235	0	S
resting	nh3	alpha3	Fpz	0.12643061736676814	0	S
resting	nh3	alpha3	Cz	0.060110642	0	S
resting	nh3	alpha3	Oz	0.063892235	0	S
resting	nh3	alpha3	Pz	0.046791615	0	S
resting	nh3	beta1	Fp1	0.9245727283322236	0	S
resting	nh3	beta1	Fp2	0.9245727283322236	0	S
resting	nh3	beta1	F3	0.6167746941014318	0	S
resting	nh3	beta1	F4	0.7557428276359095	0	S
resting	nh3	beta1	F7	0.8181494613881999	0	S
resting	nh3	beta1	F8	0.8392322130718609	0	S
resting	nh3	beta1	T3	0.5792183523134169	0	S
resting	nh3	beta1	T4	0.379331935	0	S
resting	nh3	beta1	C3	0.44074988359834266	0	S
resting	nh3	beta1	C4	0.6948910198677665	0	S
resting	nh3	beta1	T5	0.7557428276359095	0	S
resting	nh3	beta1	T6	0.9245727283322236	0	S
resting	nh3	beta1	P3	0.6167746941014318	0	S
resting	nh3	beta1	P4	1	0	S
resting	nh3	beta1	O1	0.5978625674290079	0	S
resting	nh3	beta1	O2	0.29767675447218034	0	S
resting	nh3	beta1	Fz	0.8392322130718609	0	S
resting	nh3	beta1	Fpz	0.9676346083712113	0	S
resting	nh3	beta1	Cz	0.8817307917391243	0	S
resting	nh3	beta1	Oz	0.507505298	0	S
resting	nh3	beta1	Pz	0.9245727283322236	0	S
resting	nh3	beta2	Fp1	0.6948910198677665	0	S
resting	nh3	beta2	Fp2	0.21840551261012597	0	S
resting	nh3	beta2	F3	0.40935585574217404	0	S
resting	nh3	beta2	F4	0.23932370336933684	0	S
resting	nh3	beta2	F7	0.046791615	0	S
resting	nh3	beta2	F8	0.21840551261012597	0	S
resting	nh3	beta2	T3	0.42488347368209856	0	S
resting	nh3	beta2	T4	0.7352681529274933	0	S
resting	nh3	beta2	C3	0.6553614390103917	0	S
resting	nh3	beta2	C4	0.6553614390103917	0	S
resting	nh3	beta2	T5	0.6167746941014318	0	S
resting	nh3	beta2	T6	0.379331935	0	S
resting	nh3	beta2	P3	0.7557428276359095	0	S
resting	nh3	beta2	P4	0.44074988359834266	0	S
resting	nh3	beta2	O1	0.21840551261012597	0	S
resting	nh3	beta2	O2	0.14784658271436188	0	S
resting	nh3	beta2	Fz	0.40935585574217404	0	S
resting	nh3	beta2	Fpz	0.8817307917391243	0	S
resting	nh3	beta2	Cz	0.5249869101903615	0	S
resting	nh3	beta2	Oz	0.3507022236669548	0	S
resting	nh3	beta2	Pz	0.5792183523134169	0	S
resting	pine	theta1	Fp1	0.33691523838231996	0	S
resting	pine	theta1	Fp2	0.5978625674290079	0	S
resting	pine	theta1	F3	0.44074988359834266	0	S
resting	pine	theta1	F4	0.45652220312468594	0	S
resting	pine	theta1	F7	0.4734806277722057	0	S
resting	pine	theta1	F8	0.285304716	0	S
resting	pine	theta1	T3	0.4569506196695641	0	S
resting	pine	theta1	T4	0.6553614390103917	0	S
resting	pine	theta1	C3	0.9245727283322236	0	S
resting	pine	theta1	C4	0.8112378858993337	0	S
resting	pine	theta1	T5	0.8604309737352772	0	S
resting	pine	theta1	T6	0.6837033381355463	0	S
resting	pine	theta1	P3	0.6553614390103917	0	S
resting	pine	theta1	P4	0.8604309737352772	0	S
resting	pine	theta1	O1	0.3507022236669548	0	S
resting	pine	theta1	O2	0.8817307917391243	0	S
resting	pine	theta1	Fz	0.6750141566504884	0	S
resting	pine	theta1	Fpz	0.8550850218287137	0	S
resting	pine	theta1	Cz	0.9676346083712113	0	S
resting	pine	theta1	Oz	0.9460839766250224	0	S
resting	pine	theta1	Pz	0.6553614390103917	0	S
resting	pine	theta2	Fp1	0.9892089047911196	0	S
resting	pine	theta2	Fp2	0.379331935	0	S
resting	pine	theta2	F3	0.6359445511344555	0	S
resting	pine	theta2	F4	0.6429272051662489	0	S
resting	pine	theta2	F7	0.6553614390103917	0	S
resting	pine	theta2	F8	0.9031164959895642	0	S
resting	pine	theta2	T3	0.6948910198677665	0	S
resting	pine	theta2	T4	0.9460839766250224	0	S
resting	pine	theta2	C3	0.6167746941014318	0	S
resting	pine	theta2	C4	0.29203904905029643	0	S
resting	pine	theta2	T5	0.7557428276359095	0	S
resting	pine	theta2	T6	0.5090658231543181	0	S
resting	pine	theta2	P3	0.6553614390103917	0	S
resting	pine	theta2	P4	0.1635957256111319	0	S
resting	pine	theta2	O1	0.25029679750351186	0	S
resting	pine	theta2	O2	0.8181494613881999	0	S
resting	pine	theta2	Fz	0.5427717015170068	0	S
resting	pine	theta2	Fpz	0.6229260993842226	0	S
resting	pine	theta2	Cz	0.6750141566504884	0	S
resting	pine	theta2	Oz	0.4569506196695641	0	S
resting	pine	theta2	Pz	0.6553614390103917	0	S
resting	pine	alpha1	Fp1	0.1635957256111319	0	S
resting	pine	alpha1	Fp2	0.10751135969600563	0	S
resting	pine	alpha1	F3	0.17192970543827346	0	S
resting	pine	alpha1	F4	0.23242050618850896	0	S
resting	pine	alpha1	F7	0.7971974192691748	0	S
resting	pine	alpha1	F8	0.25029679750351186	0	S
resting	pine	alpha1	T3	0.6750141566504884	0	S
resting	pine	alpha1	T4	0.20845355458876536	0	S
resting	pine	alpha1	C3	0.5249869101903615	0	S
resting	pine	alpha1	C4	0.20109445719665586	0	S
resting	pine	alpha1	T5	0.7971974192691748	0	S
resting	pine	alpha1	T6	0.19136993462812624	0	S
resting	pine	alpha1	P3	0.9460839766250224	0	S
resting	pine	alpha1	P4	0.1555699325877425	0	S
resting	pine	alpha1	O1	0.6167746941014318	0	S
resting	pine	alpha1	O2	0.20845355458876536	0	S
resting	pine	alpha1	Fz	0.23932370336933684	0	S
resting	pine	alpha1	Fpz	0.1401795711530802	0	S
resting	pine	alpha1	Cz	0.17192970543827346	0	S
resting	pine	alpha1	Oz	0.39417090995164517	0	S
resting	pine	alpha1	Pz	0.31040225614615824	0	S
resting	pine	alpha2	Fp1	0.013320516023599963	0	S
resting	pine	alpha2	Fp2	0.005115262	0	S
resting	pine	alpha2	F3	0.00556046	0	S
resting	pine	alpha2	F4	0.005178606	0	S
resting	pine	alpha2	F7	0.063892235	0	S
resting	pine	alpha2	F8	0.003336179	0	S
resting	pine	alpha2	T3	0.029440884412082837	0	S
resting	pine	alpha2	T4	0.011432829308440095	0	S
resting	pine	alpha2	C3	0.025639272008805582	0	S
resting	pine	alpha2	C4	0.020446610153574567	0	S
resting	pine	alpha2	T5	0.031517102	0	S
resting	pine	alpha2	T6	0.031597602211139914	0	S
resting	pine	alpha2	P3	0.04986369	0	S
resting	pine	alpha2	P4	0.009786487	0	S
resting	pine	alpha2	O1	0.000460073	0	S
resting	pine	alpha2	O2	0.022269911	0	S
resting	pine	alpha2	Fz	0.001014099	0	S
resting	pine	alpha2	Fpz	0.013950410712920386	0	S
resting	pine	alpha2	Cz	0.002139261	0	S
resting	pine	alpha2	Oz	0.002341273	0	S
resting	pine	alpha2	Pz	0.00604033	0	S
resting	pine	alpha3	Fp1	0.42488347368209856	0	S
resting	pine	alpha3	Fp2	0.1805773768084653	0	S
resting	pine	alpha3	F3	0.3234817459216911	0	S
resting	pine	alpha3	F4	0.6229260993842226	0	S
resting	pine	alpha3	F7	0.5427717015170068	0	S
resting	pine	alpha3	F8	0.39417090995164517	0	S
resting	pine	alpha3	T3	0.7763905055505131	0	S
resting	pine	alpha3	T4	0.041123594	0	S
resting	pine	alpha3	C3	0.39417090995164517	0	S
resting	pine	alpha3	C4	0.069940851	0	S
resting	pine	alpha3	T5	0.39417090995164517	0	S
resting	pine	alpha3	T6	0.3611525260691233	0	S
resting	pine	alpha3	P3	0.22869435423745565	0	S
resting	pine	alpha3	P4	0.2616164678785774	0	S
resting	pine	alpha3	O1	0.31040225614615824	0	S
resting	pine	alpha3	O2	0.31040225614615824	0	S
resting	pine	alpha3	Fz	0.5792183523134169	0	S
resting	pine	alpha3	Fpz	0.789525401	0	S
resting	pine	alpha3	Cz	0.29767675447218034	0	S
resting	pine	alpha3	Oz	0.1635957256111319	0	S
resting	pine	alpha3	Pz	0.10751135969600563	0	S
resting	pine	beta1	Fp1	0.9676346083712113	0	S
resting	pine	beta1	Fp2	0.7971974192691748	0	S
resting	pine	beta1	F3	0.6359445511344555	0	S
resting	pine	beta1	F4	0.6631905386384751	0	S
resting	pine	beta1	F7	0.6948910198677665	0	S
resting	pine	beta1	F8	1	0	S
resting	pine	beta1	T3	0.44074988359834266	0	S
resting	pine	beta1	T4	0.5427717015170068	0	S
resting	pine	beta1	C3	0.7763905055505131	0	S
resting	pine	beta1	C4	0.45652220312468594	0	S
resting	pine	beta1	T5	0.8181494613881999	0	S
resting	pine	beta1	T6	0.8771866087441186	0	S
resting	pine	beta1	P3	0.9031164959895642	0	S
resting	pine	beta1	P4	0.9676346083712113	0	S
resting	pine	beta1	O1	0.33691523838231996	0	S
resting	pine	beta1	O2	0.10172863141500606	0	S
resting	pine	beta1	Fz	0.7971974192691748	0	S
resting	pine	beta1	Fpz	0.9887910583324784	0	S
resting	pine	beta1	Cz	0.7352681529274933	0	S
resting	pine	beta1	Oz	0.29767675447218034	0	S
resting	pine	beta1	Pz	0.9892089047911196	0	S
resting	pine	beta2	Fp1	0.6948910198677665	0	S
resting	pine	beta2	Fp2	0.5978625674290079	0	S
resting	pine	beta2	F3	0.5427717015170068	0	S
resting	pine	beta2	F4	0.34656715766121327	0	S
resting	pine	beta2	F7	0.4569506196695641	0	S
resting	pine	beta2	F8	0.2732851201810752	0	S
resting	pine	beta2	T3	0.6948910198677665	0	S
resting	pine	beta2	T4	0.7971974192691748	0	S
resting	pine	beta2	C3	0.9031164959895642	0	S
resting	pine	beta2	C4	0.8112378858993337	0	S
resting	pine	beta2	T5	0.5978625674290079	0	S
resting	pine	beta2	T6	0.45652220312468594	0	S
resting	pine	beta2	P3	0.5978625674290079	0	S
resting	pine	beta2	P4	0.507505298	0	S
resting	pine	beta2	O1	0.1805773768084653	0	S
resting	pine	beta2	O2	0.060110642	0	S
resting	pine	beta2	Fz	0.44074988359834266	0	S
resting	pine	beta2	Fpz	1	0	S
resting	pine	beta2	Cz	0.8817307917391243	0	S
resting	pine	beta2	Oz	0.23932370336933684	0	S
resting	pine	beta2	Pz	0.8604309737352772	0	S
