# Supplementary material for: Comparative EEG study of neurodynamics upon olfactory stimulation in COVID-19 patients
Source: Front Hum Neurosci. 2025 Jun 18;19:1571477. doi: 10.3389/fnhum.2025.1571477 (PMC12213800; doi:10.3389/fnhum.2025.1571477)
Supplement: Supplementary file 2 [file Data_Sheet_2.csv]

EXP1	EXP2	FREQ_BAND	CHANNEL	P_VALUE	SIGN_CODE	Group
resting	isoam	theta1	Fp1	0.8412698412698413	0	H
resting	isoam	theta1	Fp2	0.8412698412698413	0	H
resting	isoam	theta1	F3	0.2222222222222222	0	H
resting	isoam	theta1	F4	0.6904761904761905	0	H
resting	isoam	theta1	F7	0.015873015873015872	0	H
resting	isoam	theta1	F8	0.8412698412698413	0	H
resting	isoam	theta1	T3	0.42063492063492064	0	H
resting	isoam	theta1	T4	0.42063492063492064	0	H
resting	isoam	theta1	C3	0.8412698412698413	0	H
resting	isoam	theta1	C4	0.6904761904761905	0	H
resting	isoam	theta1	T5	1	0	H
resting	isoam	theta1	T6	0.30952380952380953	0	H
resting	isoam	theta1	P3	0.6904761904761905	0	H
resting	isoam	theta1	P4	0.5476190476190477	0	H
resting	isoam	theta1	O1	0.007936508	0	H
resting	isoam	theta1	O2	0.031746031746031744	0	H
resting	isoam	theta1	Fz	0.5476190476190477	0	H
resting	isoam	theta1	Cz	0.5476190476190477	0	H
resting	isoam	theta1	Pz	0.8412698412698413	0	H
resting	isoam	theta2	Fp1	0.30952380952380953	0	H
resting	isoam	theta2	Fp2	1	0	H
resting	isoam	theta2	F3	0.5476190476190477	0	H
resting	isoam	theta2	F4	1	0	H
resting	isoam	theta2	F7	0.30952380952380953	0	H
resting	isoam	theta2	F8	0.8412698412698413	0	H
resting	isoam	theta2	T3	1	0	H
resting	isoam	theta2	T4	0.6904761904761905	0	H
resting	isoam	theta2	C3	0.42063492063492064	0	H
resting	isoam	theta2	C4	0.8412698412698413	0	H
resting	isoam	theta2	T5	1	0	H
resting	isoam	theta2	T6	0.5476190476190477	0	H
resting	isoam	theta2	P3	1	0	H
resting	isoam	theta2	P4	0.6904761904761905	0	H
resting	isoam	theta2	O1	0.095238095	0	H
resting	isoam	theta2	O2	0.42063492063492064	0	H
resting	isoam	theta2	Fz	0.5476190476190477	0	H
resting	isoam	theta2	Cz	0.8412698412698413	0	H
resting	isoam	theta2	Pz	0.42063492063492064	0	H
resting	isoam	alpha1	Fp1	0.6904761904761905	0	H
resting	isoam	alpha1	Fp2	0.2222222222222222	0	H
resting	isoam	alpha1	F3	0.8412698412698413	0	H
resting	isoam	alpha1	F4	0.6904761904761905	0	H
resting	isoam	alpha1	F7	0.6904761904761905	0	H
resting	isoam	alpha1	F8	1	0	H
resting	isoam	alpha1	T3	0.5476190476190477	0	H
resting	isoam	alpha1	T4	1	0	H
resting	isoam	alpha1	C3	0.8412698412698413	0	H
resting	isoam	alpha1	C4	0.8412698412698413	0	H
resting	isoam	alpha1	T5	0.6904761904761905	0	H
resting	isoam	alpha1	T6	0.8412698412698413	0	H
resting	isoam	alpha1	P3	0.8412698412698413	0	H
resting	isoam	alpha1	P4	0.5476190476190477	0	H
resting	isoam	alpha1	O1	0.095238095	0	H
resting	isoam	alpha1	O2	0.6904761904761905	0	H
resting	isoam	alpha1	Fz	1	0	H
resting	isoam	alpha1	Cz	0.8412698412698413	0	H
resting	isoam	alpha1	Pz	0.42063492063492064	0	H
resting	isoam	alpha2	Fp1	0.30952380952380953	0	H
resting	isoam	alpha2	Fp2	0.8412698412698413	0	H
resting	isoam	alpha2	F3	0.8412698412698413	0	H
resting	isoam	alpha2	F4	1	0	H
resting	isoam	alpha2	F7	0.6904761904761905	0	H
resting	isoam	alpha2	F8	0.30952380952380953	0	H
resting	isoam	alpha2	T3	0.5476190476190477	0	H
resting	isoam	alpha2	T4	0.30952380952380953	0	H
resting	isoam	alpha2	C3	0.6904761904761905	0	H
resting	isoam	alpha2	C4	0.2222222222222222	0	H
resting	isoam	alpha2	T5	1	0	H
resting	isoam	alpha2	T6	0.30952380952380953	0	H
resting	isoam	alpha2	P3	0.8412698412698413	0	H
resting	isoam	alpha2	P4	0.5476190476190477	0	H
resting	isoam	alpha2	O1	0.055555556	0	H
resting	isoam	alpha2	O2	0.6904761904761905	0	H
resting	isoam	alpha2	Fz	1	0	H
resting	isoam	alpha2	Cz	0.6904761904761905	0	H
resting	isoam	alpha2	Pz	0.6904761904761905	0	H
resting	isoam	alpha3	Fp1	1	0	H
resting	isoam	alpha3	Fp2	1	0	H
resting	isoam	alpha3	F3	0.8412698412698413	0	H
resting	isoam	alpha3	F4	0.42063492063492064	0	H
resting	isoam	alpha3	F7	0.15079365079365079	0	H
resting	isoam	alpha3	F8	0.30952380952380953	0	H
resting	isoam	alpha3	T3	0.42063492063492064	0	H
resting	isoam	alpha3	T4	0.5476190476190477	0	H
resting	isoam	alpha3	C3	0.2222222222222222	0	H
resting	isoam	alpha3	C4	1	0	H
resting	isoam	alpha3	T5	0.42063492063492064	0	H
resting	isoam	alpha3	T6	0.8412698412698413	0	H
resting	isoam	alpha3	P3	1	0	H
resting	isoam	alpha3	P4	0.5476190476190477	0	H
resting	isoam	alpha3	O1	0.42063492063492064	0	H
resting	isoam	alpha3	O2	0.15079365079365079	0	H
resting	isoam	alpha3	Fz	0.5476190476190477	0	H
resting	isoam	alpha3	Cz	0.42063492063492064	0	H
resting	isoam	alpha3	Pz	0.6904761904761905	0	H
resting	isoam	beta1	Fp1	0.095238095	0	H
resting	isoam	beta1	Fp2	0.031746031746031744	0	H
resting	isoam	beta1	F3	0.15079365079365079	0	H
resting	isoam	beta1	F4	0.30952380952380953	0	H
resting	isoam	beta1	F7	0.15079365079365079	0	H
resting	isoam	beta1	F8	0.5476190476190477	0	H
resting	isoam	beta1	T3	0.007936508	0	H
resting	isoam	beta1	T4	0.8412698412698413	0	H
resting	isoam	beta1	C3	0.42063492063492064	0	H
resting	isoam	beta1	C4	0.30952380952380953	0	H
resting	isoam	beta1	T5	0.6904761904761905	0	H
resting	isoam	beta1	T6	0.8412698412698413	0	H
resting	isoam	beta1	P3	0.8412698412698413	0	H
resting	isoam	beta1	P4	0.031746031746031744	0	H
resting	isoam	beta1	O1	0.6904761904761905	0	H
resting	isoam	beta1	O2	0.2222222222222222	0	H
resting	isoam	beta1	Fz	0.42063492063492064	0	H
resting	isoam	beta1	Cz	0.2222222222222222	0	H
resting	isoam	beta1	Pz	0.30952380952380953	0	H
resting	isoam	beta2	Fp1	0.42063492063492064	0	H
resting	isoam	beta2	Fp2	0.5476190476190477	0	H
resting	isoam	beta2	F3	0.6904761904761905	0	H
resting	isoam	beta2	F4	0.5476190476190477	0	H
resting	isoam	beta2	F7	1	0	H
resting	isoam	beta2	F8	0.6904761904761905	0	H
resting	isoam	beta2	T3	0.6904761904761905	0	H
resting	isoam	beta2	T4	0.015873015873015872	0	H
resting	isoam	beta2	C3	0.031746031746031744	0	H
resting	isoam	beta2	C4	0.055555556	0	H
resting	isoam	beta2	T5	1	0	H
resting	isoam	beta2	T6	0.007936508	0	H
resting	isoam	beta2	P3	1	0	H
resting	isoam	beta2	P4	0.055555556	0	H
resting	isoam	beta2	O1	0.6904761904761905	0	H
resting	isoam	beta2	O2	0.15079365079365079	0	H
resting	isoam	beta2	Fz	0.8412698412698413	0	H
resting	isoam	beta2	Cz	0.031746031746031744	0	H
resting	isoam	beta2	Pz	0.42063492063492064	0	H
resting	nh3	theta1	Fp1	0.015873015873015872	0	H
resting	nh3	theta1	Fp2	0.5476190476190477	0	H
resting	nh3	theta1	F3	0.055555556	0	H
resting	nh3	theta1	F4	0.30952380952380953	0	H
resting	nh3	theta1	F7	0.007936508	0	H
resting	nh3	theta1	F8	1	0	H
resting	nh3	theta1	T3	0.007936508	0	H
resting	nh3	theta1	T4	0.5476190476190477	0	H
resting	nh3	theta1	C3	0.6904761904761905	0	H
resting	nh3	theta1	C4	0.2222222222222222	0	H
resting	nh3	theta1	T5	0.5476190476190477	0	H
resting	nh3	theta1	T6	0.6904761904761905	0	H
resting	nh3	theta1	P3	0.42063492063492064	0	H
resting	nh3	theta1	P4	0.5476190476190477	0	H
resting	nh3	theta1	O1	0.5476190476190477	0	H
resting	nh3	theta1	O2	0.15079365079365079	0	H
resting	nh3	theta1	Fz	0.2222222222222222	0	H
resting	nh3	theta1	Cz	1	0	H
resting	nh3	theta1	Pz	1	0	H
resting	nh3	theta2	Fp1	0.6904761904761905	0	H
resting	nh3	theta2	Fp2	0.5476190476190477	0	H
resting	nh3	theta2	F3	0.6904761904761905	0	H
resting	nh3	theta2	F4	0.42063492063492064	0	H
resting	nh3	theta2	F7	0.5476190476190477	0	H
resting	nh3	theta2	F8	0.42063492063492064	0	H
resting	nh3	theta2	T3	0.055555556	0	H
resting	nh3	theta2	T4	0.30952380952380953	0	H
resting	nh3	theta2	C3	0.2222222222222222	0	H
resting	nh3	theta2	C4	0.30952380952380953	0	H
resting	nh3	theta2	T5	0.15079365079365079	0	H
resting	nh3	theta2	T6	0.2222222222222222	0	H
resting	nh3	theta2	P3	0.6904761904761905	0	H
resting	nh3	theta2	P4	0.42063492063492064	0	H
resting	nh3	theta2	O1	0.6904761904761905	0	H
resting	nh3	theta2	O2	0.42063492063492064	0	H
resting	nh3	theta2	Fz	0.30952380952380953	0	H
resting	nh3	theta2	Cz	0.5476190476190477	0	H
resting	nh3	theta2	Pz	0.15079365079365079	0	H
resting	nh3	alpha1	Fp1	0.5476190476190477	0	H
resting	nh3	alpha1	Fp2	0.5476190476190477	0	H
resting	nh3	alpha1	F3	0.6904761904761905	0	H
resting	nh3	alpha1	F4	0.8412698412698413	0	H
resting	nh3	alpha1	F7	1	0	H
resting	nh3	alpha1	F8	0.5476190476190477	0	H
resting	nh3	alpha1	T3	0.30952380952380953	0	H
resting	nh3	alpha1	T4	1	0	H
resting	nh3	alpha1	C3	1	0	H
resting	nh3	alpha1	C4	0.8412698412698413	0	H
resting	nh3	alpha1	T5	0.007936508	0	H
resting	nh3	alpha1	T6	0.031746031746031744	0	H
resting	nh3	alpha1	P3	0.055555556	0	H
resting	nh3	alpha1	P4	0.031746031746031744	0	H
resting	nh3	alpha1	O1	0.055555556	0	H
resting	nh3	alpha1	O2	0.15079365079365079	0	H
resting	nh3	alpha1	Fz	0.6904761904761905	0	H
resting	nh3	alpha1	Cz	0.30952380952380953	0	H
resting	nh3	alpha1	Pz	0.095238095	0	H
resting	nh3	alpha2	Fp1	0.5476190476190477	0	H
resting	nh3	alpha2	Fp2	0.5476190476190477	0	H
resting	nh3	alpha2	F3	0.30952380952380953	0	H
resting	nh3	alpha2	F4	0.5476190476190477	0	H
resting	nh3	alpha2	F7	0.30952380952380953	0	H
resting	nh3	alpha2	F8	1	0	H
resting	nh3	alpha2	T3	0.5476190476190477	0	H
resting	nh3	alpha2	T4	0.30952380952380953	0	H
resting	nh3	alpha2	C3	0.8412698412698413	0	H
resting	nh3	alpha2	C4	0.42063492063492064	0	H
resting	nh3	alpha2	T5	1	0	H
resting	nh3	alpha2	T6	1	0	H
resting	nh3	alpha2	P3	1	0	H
resting	nh3	alpha2	P4	0.30952380952380953	0	H
resting	nh3	alpha2	O1	0.8412698412698413	0	H
resting	nh3	alpha2	O2	1	0	H
resting	nh3	alpha2	Fz	0.6904761904761905	0	H
resting	nh3	alpha2	Cz	1	0	H
resting	nh3	alpha2	Pz	0.42063492063492064	0	H
resting	nh3	alpha3	Fp1	0.095238095	0	H
resting	nh3	alpha3	Fp2	0.5476190476190477	0	H
resting	nh3	alpha3	F3	0.6904761904761905	0	H
resting	nh3	alpha3	F4	0.5476190476190477	0	H
resting	nh3	alpha3	F7	0.8412698412698413	0	H
resting	nh3	alpha3	F8	0.42063492063492064	0	H
resting	nh3	alpha3	T3	0.30952380952380953	0	H
resting	nh3	alpha3	T4	0.6904761904761905	0	H
resting	nh3	alpha3	C3	1	0	H
resting	nh3	alpha3	C4	0.30952380952380953	0	H
resting	nh3	alpha3	T5	0.8412698412698413	0	H
resting	nh3	alpha3	T6	0.15079365079365079	0	H
resting	nh3	alpha3	P3	0.8412698412698413	0	H
resting	nh3	alpha3	P4	0.5476190476190477	0	H
resting	nh3	alpha3	O1	0.6904761904761905	0	H
resting	nh3	alpha3	O2	0.30952380952380953	0	H
resting	nh3	alpha3	Fz	0.30952380952380953	0	H
resting	nh3	alpha3	Cz	0.5476190476190477	0	H
resting	nh3	alpha3	Pz	0.8412698412698413	0	H
resting	nh3	beta1	Fp1	0.6904761904761905	0	H
resting	nh3	beta1	Fp2	0.6904761904761905	0	H
resting	nh3	beta1	F3	0.6904761904761905	0	H
resting	nh3	beta1	F4	0.8412698412698413	0	H
resting	nh3	beta1	F7	0.5476190476190477	0	H
resting	nh3	beta1	F8	1	0	H
resting	nh3	beta1	T3	1	0	H
resting	nh3	beta1	T4	1	0	H
resting	nh3	beta1	C3	0.5476190476190477	0	H
resting	nh3	beta1	C4	1	0	H
resting	nh3	beta1	T5	0.42063492063492064	0	H
resting	nh3	beta1	T6	0.8412698412698413	0	H
resting	nh3	beta1	P3	0.30952380952380953	0	H
resting	nh3	beta1	P4	0.095238095	0	H
resting	nh3	beta1	O1	1	0	H
resting	nh3	beta1	O2	0.2222222222222222	0	H
resting	nh3	beta1	Fz	0.8412698412698413	0	H
resting	nh3	beta1	Cz	1	0	H
resting	nh3	beta1	Pz	0.095238095	0	H
resting	nh3	beta2	Fp1	0.8412698412698413	0	H
resting	nh3	beta2	Fp2	0.6904761904761905	0	H
resting	nh3	beta2	F3	1	0	H
resting	nh3	beta2	F4	0.6904761904761905	0	H
resting	nh3	beta2	F7	0.30952380952380953	0	H
resting	nh3	beta2	F8	0.8412698412698413	0	H
resting	nh3	beta2	T3	1	0	H
resting	nh3	beta2	T4	0.8412698412698413	0	H
resting	nh3	beta2	C3	0.6904761904761905	0	H
resting	nh3	beta2	C4	0.30952380952380953	0	H
resting	nh3	beta2	T5	0.30952380952380953	0	H
resting	nh3	beta2	T6	0.055555556	0	H
resting	nh3	beta2	P3	0.42063492063492064	0	H
resting	nh3	beta2	P4	0.055555556	0	H
resting	nh3	beta2	O1	0.5476190476190477	0	H
resting	nh3	beta2	O2	0.007936508	0	H
resting	nh3	beta2	Fz	0.6904761904761905	0	H
resting	nh3	beta2	Cz	0.031746031746031744	0	H
resting	nh3	beta2	Pz	0.5476190476190477	0	H
resting	pine	theta1	Fp1	0.42063492063492064	0	H
resting	pine	theta1	Fp2	0.8412698412698413	0	H
resting	pine	theta1	F3	0.2222222222222222	0	H
resting	pine	theta1	F4	0.8412698412698413	0	H
resting	pine	theta1	F7	0.5476190476190477	0	H
resting	pine	theta1	F8	1	0	H
resting	pine	theta1	T3	1	0	H
resting	pine	theta1	T4	0.30952380952380953	0	H
resting	pine	theta1	C3	0.6904761904761905	0	H
resting	pine	theta1	C4	0.6904761904761905	0	H
resting	pine	theta1	T5	0.6904761904761905	0	H
resting	pine	theta1	T6	0.095238095	0	H
resting	pine	theta1	P3	1	0	H
resting	pine	theta1	P4	0.42063492063492064	0	H
resting	pine	theta1	O1	0.8412698412698413	0	H
resting	pine	theta1	O2	0.6904761904761905	0	H
resting	pine	theta1	Fz	0.42063492063492064	0	H
resting	pine	theta1	Cz	0.6904761904761905	0	H
resting	pine	theta1	Pz	0.8412698412698413	0	H
resting	pine	theta2	Fp1	0.8412698412698413	0	H
resting	pine	theta2	Fp2	1	0	H
resting	pine	theta2	F3	0.8412698412698413	0	H
resting	pine	theta2	F4	0.6904761904761905	0	H
resting	pine	theta2	F7	0.5476190476190477	0	H
resting	pine	theta2	F8	0.5476190476190477	0	H
resting	pine	theta2	T3	0.095238095	0	H
resting	pine	theta2	T4	0.30952380952380953	0	H
resting	pine	theta2	C3	0.42063492063492064	0	H
resting	pine	theta2	C4	0.6904761904761905	0	H
resting	pine	theta2	T5	0.095238095	0	H
resting	pine	theta2	T6	0.42063492063492064	0	H
resting	pine	theta2	P3	0.15079365079365079	0	H
resting	pine	theta2	P4	0.42063492063492064	0	H
resting	pine	theta2	O1	0.6904761904761905	0	H
resting	pine	theta2	O2	0.42063492063492064	0	H
resting	pine	theta2	Fz	1	0	H
resting	pine	theta2	Cz	1	0	H
resting	pine	theta2	Pz	0.30952380952380953	0	H
resting	pine	alpha1	Fp1	0.8412698412698413	0	H
resting	pine	alpha1	Fp2	0.6904761904761905	0	H
resting	pine	alpha1	F3	0.30952380952380953	0	H
resting	pine	alpha1	F4	0.42063492063492064	0	H
resting	pine	alpha1	F7	1	0	H
resting	pine	alpha1	F8	0.2222222222222222	0	H
resting	pine	alpha1	T3	0.8412698412698413	0	H
resting	pine	alpha1	T4	0.6904761904761905	0	H
resting	pine	alpha1	C3	0.6904761904761905	0	H
resting	pine	alpha1	C4	0.5476190476190477	0	H
resting	pine	alpha1	T5	1	0	H
resting	pine	alpha1	T6	0.15079365079365079	0	H
resting	pine	alpha1	P3	0.30952380952380953	0	H
resting	pine	alpha1	P4	0.007936508	0	H
resting	pine	alpha1	O1	0.5476190476190477	0	H
resting	pine	alpha1	O2	0.42063492063492064	0	H
resting	pine	alpha1	Fz	0.5476190476190477	0	H
resting	pine	alpha1	Cz	0.5476190476190477	0	H
resting	pine	alpha1	Pz	0.007936508	0	H
resting	pine	alpha2	Fp1	0.5476190476190477	0	H
resting	pine	alpha2	Fp2	0.6904761904761905	0	H
resting	pine	alpha2	F3	1	0	H
resting	pine	alpha2	F4	1	0	H
resting	pine	alpha2	F7	0.8412698412698413	0	H
resting	pine	alpha2	F8	0.42063492063492064	0	H
resting	pine	alpha2	T3	1	0	H
resting	pine	alpha2	T4	0.031746031746031744	0	H
resting	pine	alpha2	C3	1	0	H
resting	pine	alpha2	C4	0.095238095	0	H
resting	pine	alpha2	T5	1	0	H
resting	pine	alpha2	T6	0.15079365079365079	0	H
resting	pine	alpha2	P3	0.8412698412698413	0	H
resting	pine	alpha2	P4	0.8412698412698413	0	H
resting	pine	alpha2	O1	0.095238095	0	H
resting	pine	alpha2	O2	1	0	H
resting	pine	alpha2	Fz	0.8412698412698413	0	H
resting	pine	alpha2	Cz	0.5476190476190477	0	H
resting	pine	alpha2	Pz	0.8412698412698413	0	H
resting	pine	alpha3	Fp1	0.6904761904761905	0	H
resting	pine	alpha3	Fp2	1	0	H
resting	pine	alpha3	F3	1	0	H
resting	pine	alpha3	F4	0.15079365079365079	0	H
resting	pine	alpha3	F7	0.6904761904761905	0	H
resting	pine	alpha3	F8	0.095238095	0	H
resting	pine	alpha3	T3	1	0	H
resting	pine	alpha3	T4	1	0	H
resting	pine	alpha3	C3	0.6904761904761905	0	H
resting	pine	alpha3	C4	0.6904761904761905	0	H
resting	pine	alpha3	T5	1	0	H
resting	pine	alpha3	T6	1	0	H
resting	pine	alpha3	P3	0.30952380952380953	0	H
resting	pine	alpha3	P4	0.6904761904761905	0	H
resting	pine	alpha3	O1	0.30952380952380953	0	H
resting	pine	alpha3	O2	0.2222222222222222	0	H
resting	pine	alpha3	Fz	0.2222222222222222	0	H
resting	pine	alpha3	Cz	0.8412698412698413	0	H
resting	pine	alpha3	Pz	0.30952380952380953	0	H
resting	pine	beta1	Fp1	0.30952380952380953	0	H
resting	pine	beta1	Fp2	1	0	H
resting	pine	beta1	F3	0.095238095	0	H
resting	pine	beta1	F4	1	0	H
resting	pine	beta1	F7	0.5476190476190477	0	H
resting	pine	beta1	F8	1	0	H
resting	pine	beta1	T3	0.055555556	0	H
resting	pine	beta1	T4	0.42063492063492064	0	H
resting	pine	beta1	C3	0.095238095	0	H
resting	pine	beta1	C4	1	0	H
resting	pine	beta1	T5	0.42063492063492064	0	H
resting	pine	beta1	T6	0.6904761904761905	0	H
resting	pine	beta1	P3	0.095238095	0	H
resting	pine	beta1	P4	0.095238095	0	H
resting	pine	beta1	O1	0.2222222222222222	0	H
resting	pine	beta1	O2	0.2222222222222222	0	H
resting	pine	beta1	Fz	0.42063492063492064	0	H
resting	pine	beta1	Cz	0.30952380952380953	0	H
resting	pine	beta1	Pz	0.015873015873015872	0	H
resting	pine	beta2	Fp1	1	0	H
resting	pine	beta2	Fp2	0.42063492063492064	0	H
resting	pine	beta2	F3	0.15079365079365079	0	H
resting	pine	beta2	F4	0.5476190476190477	0	H
resting	pine	beta2	F7	0.15079365079365079	0	H
resting	pine	beta2	F8	0.5476190476190477	0	H
resting	pine	beta2	T3	0.5476190476190477	0	H
resting	pine	beta2	T4	1	0	H
resting	pine	beta2	C3	0.42063492063492064	0	H
resting	pine	beta2	C4	0.42063492063492064	0	H
resting	pine	beta2	T5	0.42063492063492064	0	H
resting	pine	beta2	T6	0.6904761904761905	0	H
resting	pine	beta2	P3	0.8412698412698413	0	H
resting	pine	beta2	P4	0.42063492063492064	0	H
resting	pine	beta2	O1	1	0	H
resting	pine	beta2	O2	0.095238095	0	H
resting	pine	beta2	Fz	0.30952380952380953	0	H
resting	pine	beta2	Cz	1	0	H
resting	pine	beta2	Pz	1	0	H
resting	isoam	theta1	Fp1	0.43064798984807773	0	M
resting	isoam	theta1	Fp2	0.3400858902842717	0	M
resting	isoam	theta1	F3	0.22902896662469463	0	M
resting	isoam	theta1	F4	0.506914934	0	M
resting	isoam	theta1	F7	0.7400217511938185	0	M
resting	isoam	theta1	F8	0.6186695570822622	0	M
resting	isoam	theta1	T3	0.5338294217441396	0	M
resting	isoam	theta1	T4	0.10573920209087935	0	M
resting	isoam	theta1	C3	0.06799575	0	M
resting	isoam	theta1	C4	0.24548500120312422	0	M
resting	isoam	theta1	T5	0.43064798984807773	0	M
resting	isoam	theta1	T6	0.3195059648919748	0	M
resting	isoam	theta1	P3	0.7715511878155722	0	M
resting	isoam	theta1	P4	0.24548500120312422	0	M
resting	isoam	theta1	O1	0.8357050269952793	0	M
resting	isoam	theta1	O2	0.5338294217441396	0	M
resting	isoam	theta1	Fz	0.3614963660708982	0	M
resting	isoam	theta1	Cz	0.21337370709311831	0	M
resting	isoam	theta1	Pz	0.6186695570822622	0	M
resting	isoam	theta2	Fp1	0.6186695570822622	0	M
resting	isoam	theta2	Fp2	0.4553018964198552	0	M
resting	isoam	theta2	F3	0.8034625743147712	0	M
resting	isoam	theta2	F4	0.7400217511938185	0	M
resting	isoam	theta2	F7	0.9009714934164412	0	M
resting	isoam	theta2	F8	0.6186695570822622	0	M
resting	isoam	theta2	T3	0.6783024655972324	0	M
resting	isoam	theta2	T4	0.3195059648919748	0	M
resting	isoam	theta2	C3	0.3400858902842717	0	M
resting	isoam	theta2	C4	0.28084201086629845	0	M
resting	isoam	theta2	T5	0.2997583700887151	0	M
resting	isoam	theta2	T6	0.4067868333984651	0	M
resting	isoam	theta2	P3	0.28084201086629845	0	M
resting	isoam	theta2	P4	0.4067868333984651	0	M
resting	isoam	theta2	O1	0.12486035998214667	0	M
resting	isoam	theta2	O2	0.6482039260122094	0	M
resting	isoam	theta2	Fz	0.9338864180775845	0	M
resting	isoam	theta2	Cz	0.3400858902842717	0	M
resting	isoam	theta2	Pz	0.4067868333984651	0	M
resting	isoam	alpha1	Fp1	0.48073111045562256	0	M
resting	isoam	alpha1	Fp2	0.7715511878155722	0	M
resting	isoam	alpha1	F3	0.1844100692216365	0	M
resting	isoam	alpha1	F4	0.15846460599820356	0	M
resting	isoam	alpha1	F7	0.7089232340537643	0	M
resting	isoam	alpha1	F8	0.5338294217441396	0	M
resting	isoam	alpha1	T3	0.6482039260122094	0	M
resting	isoam	alpha1	T4	0.7400217511938185	0	M
resting	isoam	alpha1	C3	0.15846460599820356	0	M
resting	isoam	alpha1	C4	0.5614474146848649	0	M
resting	isoam	alpha1	T5	0.4067868333984651	0	M
resting	isoam	alpha1	T6	0.6482039260122094	0	M
resting	isoam	alpha1	P3	0.12486035998214667	0	M
resting	isoam	alpha1	P4	0.3400858902842717	0	M
resting	isoam	alpha1	O1	0.21337370709311831	0	M
resting	isoam	alpha1	O2	0.10573920209087935	0	M
resting	isoam	alpha1	Fz	0.11498741920155964	0	M
resting	isoam	alpha1	Cz	0.10573920209087935	0	M
resting	isoam	alpha1	Pz	0.6482039260122094	0	M
resting	isoam	alpha2	Fp1	0.7089232340537643	0	M
resting	isoam	alpha2	Fp2	0.5338294217441396	0	M
resting	isoam	alpha2	F3	0.9669147771731937	0	M
resting	isoam	alpha2	F4	0.5897385933186072	0	M
resting	isoam	alpha2	F7	0.6482039260122094	0	M
resting	isoam	alpha2	F8	0.5614474146848649	0	M
resting	isoam	alpha2	T3	0.9669147771731937	0	M
resting	isoam	alpha2	T4	0.1844100692216365	0	M
resting	isoam	alpha2	C3	0.7089232340537643	0	M
resting	isoam	alpha2	C4	0.24548500120312422	0	M
resting	isoam	alpha2	T5	0.8357050269952793	0	M
resting	isoam	alpha2	T6	0.22902896662469463	0	M
resting	isoam	alpha2	P3	0.1985058531538877	0	M
resting	isoam	alpha2	P4	0.17106923105635186	0	M
resting	isoam	alpha2	O1	0.9009714934164412	0	M
resting	isoam	alpha2	O2	0.6186695570822622	0	M
resting	isoam	alpha2	Fz	0.8357050269952793	0	M
resting	isoam	alpha2	Cz	0.6186695570822622	0	M
resting	isoam	alpha2	Pz	0.097091068	0	M
resting	isoam	alpha3	Fp1	0.7089232340537643	0	M
resting	isoam	alpha3	Fp2	0.10573920209087935	0	M
resting	isoam	alpha3	F3	0.6783024655972324	0	M
resting	isoam	alpha3	F4	0.9338864180775845	0	M
resting	isoam	alpha3	F7	0.9669147771731937	0	M
resting	isoam	alpha3	F8	0.9338864180775845	0	M
resting	isoam	alpha3	T3	0.6482039260122094	0	M
resting	isoam	alpha3	T4	0.7089232340537643	0	M
resting	isoam	alpha3	C3	0.6482039260122094	0	M
resting	isoam	alpha3	C4	0.9338864180775845	0	M
resting	isoam	alpha3	T5	0.10573920209087935	0	M
resting	isoam	alpha3	T6	0.3400858902842717	0	M
resting	isoam	alpha3	P3	0.027925057	0	M
resting	isoam	alpha3	P4	0.38373262766250305	0	M
resting	isoam	alpha3	O1	0.018066623	0	M
resting	isoam	alpha3	O2	0.48073111045562256	0	M
resting	isoam	alpha3	Fz	0.21337370709311831	0	M
resting	isoam	alpha3	Cz	0.8357050269952793	0	M
resting	isoam	alpha3	Pz	0.22902896662469463	0	M
resting	isoam	beta1	Fp1	0.9009714934164412	0	M
resting	isoam	beta1	Fp2	0.01614028	0	M
resting	isoam	beta1	F3	0.5897385933186072	0	M
resting	isoam	beta1	F4	0.004209946	0	M
resting	isoam	beta1	F7	0.7400217511938185	0	M
resting	isoam	beta1	F8	0.089017978	0	M
resting	isoam	beta1	T3	0.26275304114766074	0	M
resting	isoam	beta1	T4	0.5338294217441396	0	M
resting	isoam	beta1	C3	0.5614474146848649	0	M
resting	isoam	beta1	C4	0.4067868333984651	0	M
resting	isoam	beta1	T5	0.28084201086629845	0	M
resting	isoam	beta1	T6	0.7715511878155722	0	M
resting	isoam	beta1	P3	0.7715511878155722	0	M
resting	isoam	beta1	P4	0.38373262766250305	0	M
resting	isoam	beta1	O1	0.38373262766250305	0	M
resting	isoam	beta1	O2	0.6482039260122094	0	M
resting	isoam	beta1	Fz	0.3614963660708982	0	M
resting	isoam	beta1	Cz	0.5897385933186072	0	M
resting	isoam	beta1	Pz	0.506914934	0	M
resting	isoam	beta2	Fp1	0.21337370709311831	0	M
resting	isoam	beta2	Fp2	0.3614963660708982	0	M
resting	isoam	beta2	F3	0.38373262766250305	0	M
resting	isoam	beta2	F4	0.15846460599820356	0	M
resting	isoam	beta2	F7	0.7715511878155722	0	M
resting	isoam	beta2	F8	0.22902896662469463	0	M
resting	isoam	beta2	T3	0.9669147771731937	0	M
resting	isoam	beta2	T4	0.15846460599820356	0	M
resting	isoam	beta2	C3	0.9669147771731937	0	M
resting	isoam	beta2	C4	0.1985058531538877	0	M
resting	isoam	beta2	T5	0.8682259903524354	0	M
resting	isoam	beta2	T6	0.22902896662469463	0	M
resting	isoam	beta2	P3	0.4553018964198552	0	M
resting	isoam	beta2	P4	0.3400858902842717	0	M
resting	isoam	beta2	O1	0.7715511878155722	0	M
resting	isoam	beta2	O2	0.5614474146848649	0	M
resting	isoam	beta2	Fz	0.020191414969204242	0	M
resting	isoam	beta2	Cz	0.3195059648919748	0	M
resting	isoam	beta2	Pz	0.2997583700887151	0	M
resting	nh3	theta1	Fp1	0.48073111045562256	0	M
resting	nh3	theta1	Fp2	1	0	M
resting	nh3	theta1	F3	0.06799575	0	M
resting	nh3	theta1	F4	0.3614963660708982	0	M
resting	nh3	theta1	F7	0.9338864180775845	0	M
resting	nh3	theta1	F8	0.089017978	0	M
resting	nh3	theta1	T3	0.9338864180775845	0	M
resting	nh3	theta1	T4	0.007940336	0	M
resting	nh3	theta1	C3	0.042110617	0	M
resting	nh3	theta1	C4	0.022531072	0	M
resting	nh3	theta1	T5	0.038088284	0	M
resting	nh3	theta1	T6	0.002462604	0	M
resting	nh3	theta1	P3	0.2997583700887151	0	M
resting	nh3	theta1	P4	0.025102893	0	M
resting	nh3	theta1	O1	0.22902896662469463	0	M
resting	nh3	theta1	O2	0.6783024655972324	0	M
resting	nh3	theta1	Fz	0.06196962	0	M
resting	nh3	theta1	Cz	0.007940336	0	M
resting	nh3	theta1	Pz	0.6186695570822622	0	M
resting	nh3	theta2	Fp1	0.027925057	0	M
resting	nh3	theta2	Fp2	0.4067868333984651	0	M
resting	nh3	theta2	F3	0.6482039260122094	0	M
resting	nh3	theta2	F4	0.9338864180775845	0	M
resting	nh3	theta2	F7	0.6482039260122094	0	M
resting	nh3	theta2	F8	0.9669147771731937	0	M
resting	nh3	theta2	T3	0.7089232340537643	0	M
resting	nh3	theta2	T4	0.7715511878155722	0	M
resting	nh3	theta2	C3	0.3614963660708982	0	M
resting	nh3	theta2	C4	0.6482039260122094	0	M
resting	nh3	theta2	T5	0.8357050269952793	0	M
resting	nh3	theta2	T6	0.7400217511938185	0	M
resting	nh3	theta2	P3	1	0	M
resting	nh3	theta2	P4	0.7089232340537643	0	M
resting	nh3	theta2	O1	0.6186695570822622	0	M
resting	nh3	theta2	O2	0.9338864180775845	0	M
resting	nh3	theta2	Fz	1	0	M
resting	nh3	theta2	Cz	0.7089232340537643	0	M
resting	nh3	theta2	Pz	0.9009714934164412	0	M
resting	nh3	alpha1	Fp1	0.48073111045562256	0	M
resting	nh3	alpha1	Fp2	0.9669147771731937	0	M
resting	nh3	alpha1	F3	1	0	M
resting	nh3	alpha1	F4	0.9009714934164412	0	M
resting	nh3	alpha1	F7	0.9338864180775845	0	M
resting	nh3	alpha1	F8	0.6783024655972324	0	M
resting	nh3	alpha1	T3	0.506914934	0	M
resting	nh3	alpha1	T4	0.4553018964198552	0	M
resting	nh3	alpha1	C3	0.7715511878155722	0	M
resting	nh3	alpha1	C4	0.9338864180775845	0	M
resting	nh3	alpha1	T5	0.4067868333984651	0	M
resting	nh3	alpha1	T6	0.1985058531538877	0	M
resting	nh3	alpha1	P3	0.13538211004560674	0	M
resting	nh3	alpha1	P4	0.7089232340537643	0	M
resting	nh3	alpha1	O1	0.5614474146848649	0	M
resting	nh3	alpha1	O2	0.24548500120312422	0	M
resting	nh3	alpha1	Fz	0.8034625743147712	0	M
resting	nh3	alpha1	Cz	0.9338864180775845	0	M
resting	nh3	alpha1	Pz	0.5897385933186072	0	M
resting	nh3	alpha2	Fp1	0.4553018964198552	0	M
resting	nh3	alpha2	Fp2	0.10573920209087935	0	M
resting	nh3	alpha2	F3	0.7089232340537643	0	M
resting	nh3	alpha2	F4	0.5338294217441396	0	M
resting	nh3	alpha2	F7	0.7715511878155722	0	M
resting	nh3	alpha2	F8	0.6186695570822622	0	M
resting	nh3	alpha2	T3	0.9009714934164412	0	M
resting	nh3	alpha2	T4	0.8682259903524354	0	M
resting	nh3	alpha2	C3	0.506914934	0	M
resting	nh3	alpha2	C4	0.6186695570822622	0	M
resting	nh3	alpha2	T5	0.034397449	0	M
resting	nh3	alpha2	T6	0.6482039260122094	0	M
resting	nh3	alpha2	P3	0.038088284	0	M
resting	nh3	alpha2	P4	1	0	M
resting	nh3	alpha2	O1	0.6186695570822622	0	M
resting	nh3	alpha2	O2	0.5897385933186072	0	M
resting	nh3	alpha2	Fz	0.8034625743147712	0	M
resting	nh3	alpha2	Cz	0.5897385933186072	0	M
resting	nh3	alpha2	Pz	0.6783024655972324	0	M
resting	nh3	alpha3	Fp1	0.9669147771731937	0	M
resting	nh3	alpha3	Fp2	0.13538211004560674	0	M
resting	nh3	alpha3	F3	1	0	M
resting	nh3	alpha3	F4	0.7715511878155722	0	M
resting	nh3	alpha3	F7	0.6482039260122094	0	M
resting	nh3	alpha3	F8	0.8357050269952793	0	M
resting	nh3	alpha3	T3	0.14657603430900068	0	M
resting	nh3	alpha3	T4	0.48073111045562256	0	M
resting	nh3	alpha3	C3	0.7089232340537643	0	M
resting	nh3	alpha3	C4	0.6783024655972324	0	M
resting	nh3	alpha3	T5	0.43064798984807773	0	M
resting	nh3	alpha3	T6	0.3195059648919748	0	M
resting	nh3	alpha3	P3	0.4553018964198552	0	M
resting	nh3	alpha3	P4	0.9669147771731937	0	M
resting	nh3	alpha3	O1	0.5897385933186072	0	M
resting	nh3	alpha3	O2	0.7715511878155722	0	M
resting	nh3	alpha3	Fz	0.097091068	0	M
resting	nh3	alpha3	Cz	0.9338864180775845	0	M
resting	nh3	alpha3	Pz	0.5614474146848649	0	M
resting	nh3	beta1	Fp1	0.3400858902842717	0	M
resting	nh3	beta1	Fp2	0.26275304114766074	0	M
resting	nh3	beta1	F3	0.3614963660708982	0	M
resting	nh3	beta1	F4	0.9009714934164412	0	M
resting	nh3	beta1	F7	0.4553018964198552	0	M
resting	nh3	beta1	F8	0.7089232340537643	0	M
resting	nh3	beta1	T3	0.074495692	0	M
resting	nh3	beta1	T4	0.28084201086629845	0	M
resting	nh3	beta1	C3	0.13538211004560674	0	M
resting	nh3	beta1	C4	0.6783024655972324	0	M
resting	nh3	beta1	T5	0.10573920209087935	0	M
resting	nh3	beta1	T6	0.5897385933186072	0	M
resting	nh3	beta1	P3	0.6783024655972324	0	M
resting	nh3	beta1	P4	0.5338294217441396	0	M
resting	nh3	beta1	O1	0.014396852751179466	0	M
resting	nh3	beta1	O2	0.5338294217441396	0	M
resting	nh3	beta1	Fz	0.24548500120312422	0	M
resting	nh3	beta1	Cz	0.7089232340537643	0	M
resting	nh3	beta1	Pz	0.9669147771731937	0	M
resting	nh3	beta2	Fp1	0.4067868333984651	0	M
resting	nh3	beta2	Fp2	0.1844100692216365	0	M
resting	nh3	beta2	F3	0.22902896662469463	0	M
resting	nh3	beta2	F4	0.6482039260122094	0	M
resting	nh3	beta2	F7	0.7715511878155722	0	M
resting	nh3	beta2	F8	0.5897385933186072	0	M
resting	nh3	beta2	T3	1	0	M
resting	nh3	beta2	T4	0.7715511878155722	0	M
resting	nh3	beta2	C3	0.7715511878155722	0	M
resting	nh3	beta2	C4	0.21337370709311831	0	M
resting	nh3	beta2	T5	0.15846460599820356	0	M
resting	nh3	beta2	T6	0.38373262766250305	0	M
resting	nh3	beta2	P3	0.5614474146848649	0	M
resting	nh3	beta2	P4	0.4553018964198552	0	M
resting	nh3	beta2	O1	0.7715511878155722	0	M
resting	nh3	beta2	O2	0.4067868333984651	0	M
resting	nh3	beta2	Fz	0.4553018964198552	0	M
resting	nh3	beta2	Cz	0.28084201086629845	0	M
resting	nh3	beta2	Pz	0.6186695570822622	0	M
resting	pine	theta1	Fp1	0.22902896662469463	0	M
resting	pine	theta1	Fp2	0.9009714934164412	0	M
resting	pine	theta1	F3	0.14657603430900068	0	M
resting	pine	theta1	F4	0.28084201086629845	0	M
resting	pine	theta1	F7	0.1985058531538877	0	M
resting	pine	theta1	F8	0.2997583700887151	0	M
resting	pine	theta1	T3	0.17106923105635186	0	M
resting	pine	theta1	T4	0.056392364	0	M
resting	pine	theta1	C3	0.9669147771731937	0	M
resting	pine	theta1	C4	0.26275304114766074	0	M
resting	pine	theta1	T5	0.28084201086629845	0	M
resting	pine	theta1	T6	0.06799575	0	M
resting	pine	theta1	P3	0.046486686	0	M
resting	pine	theta1	P4	0.1844100692216365	0	M
resting	pine	theta1	O1	0.26275304114766074	0	M
resting	pine	theta1	O2	0.8034625743147712	0	M
resting	pine	theta1	Fz	1	0	M
resting	pine	theta1	Cz	0.6783024655972324	0	M
resting	pine	theta1	Pz	0.3614963660708982	0	M
resting	pine	theta2	Fp1	0.018066623	0	M
resting	pine	theta2	Fp2	0.008972025	0	M
resting	pine	theta2	F3	0.21337370709311831	0	M
resting	pine	theta2	F4	0.21337370709311831	0	M
resting	pine	theta2	F7	0.6186695570822622	0	M
resting	pine	theta2	F8	0.6186695570822622	0	M
resting	pine	theta2	T3	0.43064798984807773	0	M
resting	pine	theta2	T4	0.26275304114766074	0	M
resting	pine	theta2	C3	0.8034625743147712	0	M
resting	pine	theta2	C4	0.11498741920155964	0	M
resting	pine	theta2	T5	0.7715511878155722	0	M
resting	pine	theta2	T6	0.5897385933186072	0	M
resting	pine	theta2	P3	0.7715511878155722	0	M
resting	pine	theta2	P4	0.06799575	0	M
resting	pine	theta2	O1	0.9338864180775845	0	M
resting	pine	theta2	O2	0.28084201086629845	0	M
resting	pine	theta2	Fz	0.022531072	0	M
resting	pine	theta2	Cz	0.38373262766250305	0	M
resting	pine	theta2	Pz	0.06196962	0	M
resting	pine	alpha1	Fp1	0.6186695570822622	0	M
resting	pine	alpha1	Fp2	0.8034625743147712	0	M
resting	pine	alpha1	F3	0.506914934	0	M
resting	pine	alpha1	F4	0.8357050269952793	0	M
resting	pine	alpha1	F7	0.8682259903524354	0	M
resting	pine	alpha1	F8	0.5338294217441396	0	M
resting	pine	alpha1	T3	0.5614474146848649	0	M
resting	pine	alpha1	T4	0.4553018964198552	0	M
resting	pine	alpha1	C3	0.6186695570822622	0	M
resting	pine	alpha1	C4	0.7400217511938185	0	M
resting	pine	alpha1	T5	0.8034625743147712	0	M
resting	pine	alpha1	T6	0.22902896662469463	0	M
resting	pine	alpha1	P3	0.9009714934164412	0	M
resting	pine	alpha1	P4	0.13538211004560674	0	M
resting	pine	alpha1	O1	0.06196962	0	M
resting	pine	alpha1	O2	0.4553018964198552	0	M
resting	pine	alpha1	Fz	0.7400217511938185	0	M
resting	pine	alpha1	Cz	0.5614474146848649	0	M
resting	pine	alpha1	Pz	0.06799575	0	M
resting	pine	alpha2	Fp1	0.3400858902842717	0	M
resting	pine	alpha2	Fp2	0.43064798984807773	0	M
resting	pine	alpha2	F3	0.7715511878155722	0	M
resting	pine	alpha2	F4	0.9338864180775845	0	M
resting	pine	alpha2	F7	0.506914934	0	M
resting	pine	alpha2	F8	0.4067868333984651	0	M
resting	pine	alpha2	T3	0.7089232340537643	0	M
resting	pine	alpha2	T4	0.3614963660708982	0	M
resting	pine	alpha2	C3	0.7400217511938185	0	M
resting	pine	alpha2	C4	1	0	M
resting	pine	alpha2	T5	0.097091068	0	M
resting	pine	alpha2	T6	0.8034625743147712	0	M
resting	pine	alpha2	P3	0.1844100692216365	0	M
resting	pine	alpha2	P4	0.9338864180775845	0	M
resting	pine	alpha2	O1	0.28084201086629845	0	M
resting	pine	alpha2	O2	0.24548500120312422	0	M
resting	pine	alpha2	Fz	0.8682259903524354	0	M
resting	pine	alpha2	Cz	0.5338294217441396	0	M
resting	pine	alpha2	Pz	0.4553018964198552	0	M
resting	pine	alpha3	Fp1	0.9338864180775845	0	M
resting	pine	alpha3	Fp2	0.17106923105635186	0	M
resting	pine	alpha3	F3	0.6186695570822622	0	M
resting	pine	alpha3	F4	0.9009714934164412	0	M
resting	pine	alpha3	F7	1	0	M
resting	pine	alpha3	F8	0.7089232340537643	0	M
resting	pine	alpha3	T3	0.7715511878155722	0	M
resting	pine	alpha3	T4	0.6186695570822622	0	M
resting	pine	alpha3	C3	0.6482039260122094	0	M
resting	pine	alpha3	C4	0.7400217511938185	0	M
resting	pine	alpha3	T5	0.9669147771731937	0	M
resting	pine	alpha3	T6	0.8357050269952793	0	M
resting	pine	alpha3	P3	0.28084201086629845	0	M
resting	pine	alpha3	P4	0.22902896662469463	0	M
resting	pine	alpha3	O1	0.28084201086629845	0	M
resting	pine	alpha3	O2	0.9338864180775845	0	M
resting	pine	alpha3	Fz	0.38373262766250305	0	M
resting	pine	alpha3	Cz	0.9338864180775845	0	M
resting	pine	alpha3	Pz	0.22902896662469463	0	M
resting	pine	beta1	Fp1	0.025102893	0	M
resting	pine	beta1	Fp2	0.018066623	0	M
resting	pine	beta1	F3	0.097091068	0	M
resting	pine	beta1	F4	0.042110617	0	M
resting	pine	beta1	F7	0.3614963660708982	0	M
resting	pine	beta1	F8	0.051239419	0	M
resting	pine	beta1	T3	0.9669147771731937	0	M
resting	pine	beta1	T4	0.3195059648919748	0	M
resting	pine	beta1	C3	0.4067868333984651	0	M
resting	pine	beta1	C4	0.5614474146848649	0	M
resting	pine	beta1	T5	0.4067868333984651	0	M
resting	pine	beta1	T6	0.6783024655972324	0	M
resting	pine	beta1	P3	0.5338294217441396	0	M
resting	pine	beta1	P4	0.2997583700887151	0	M
resting	pine	beta1	O1	0.13538211004560674	0	M
resting	pine	beta1	O2	0.5897385933186072	0	M
resting	pine	beta1	Fz	0.089017978	0	M
resting	pine	beta1	Cz	0.24548500120312422	0	M
resting	pine	beta1	Pz	0.28084201086629845	0	M
resting	pine	beta2	Fp1	0.2997583700887151	0	M
resting	pine	beta2	Fp2	0.9009714934164412	0	M
resting	pine	beta2	F3	0.3614963660708982	0	M
resting	pine	beta2	F4	0.3614963660708982	0	M
resting	pine	beta2	F7	0.9669147771731937	0	M
resting	pine	beta2	F8	0.6186695570822622	0	M
resting	pine	beta2	T3	0.9669147771731937	0	M
resting	pine	beta2	T4	0.9669147771731937	0	M
resting	pine	beta2	C3	0.8357050269952793	0	M
resting	pine	beta2	C4	0.28084201086629845	0	M
resting	pine	beta2	T5	0.074495692	0	M
resting	pine	beta2	T6	0.9338864180775845	0	M
resting	pine	beta2	P3	0.15846460599820356	0	M
resting	pine	beta2	P4	0.1844100692216365	0	M
resting	pine	beta2	O1	0.5614474146848649	0	M
resting	pine	beta2	O2	0.8682259903524354	0	M
resting	pine	beta2	Fz	0.4553018964198552	0	M
resting	pine	beta2	Cz	0.2997583700887151	0	M
resting	pine	beta2	Pz	0.004209946	0	M
resting	isoam	theta1	Fp1	0.25029679750351186	0	S
resting	isoam	theta1	Fp2	0.23932370336933684	0	S
resting	isoam	theta1	F3	0.022269911	0	S
resting	isoam	theta1	F4	0.056516537	0	S
resting	isoam	theta1	F7	0.379331935	0	S
resting	isoam	theta1	F8	0.033717668936863225	0	S
resting	isoam	theta1	T3	0.9031164959895642	0	S
resting	isoam	theta1	T4	0.10172863141500606	0	S
resting	isoam	theta1	C3	0.5249869101903615	0	S
resting	isoam	theta1	C4	0.11985556595924766	0	S
resting	isoam	theta1	T5	0.6750141566504884	0	S
resting	isoam	theta1	T6	0.014363847601136407	0	S
resting	isoam	theta1	P3	0.8604309737352772	0	S
resting	isoam	theta1	P4	0.507505298	0	S
resting	isoam	theta1	O1	0.6750141566504884	0	S
resting	isoam	theta1	O2	0.7352681529274933	0	S
resting	isoam	theta1	Fz	0.063892235	0	S
resting	isoam	theta1	Fpz	0.10172863141500606	0	S
resting	isoam	theta1	Cz	0.40935585574217404	0	S
resting	isoam	theta1	Oz	0.9460839766250224	0	S
resting	isoam	theta1	Pz	0.053103125	0	S
resting	isoam	theta2	Fp1	0.6553614390103917	0	S
resting	isoam	theta2	Fp2	0.3234817459216911	0	S
resting	isoam	theta2	F3	0.9892089047911196	0	S
resting	isoam	theta2	F4	0.5249869101903615	0	S
resting	isoam	theta2	F7	0.5978625674290079	0	S
resting	isoam	theta2	F8	0.7352681529274933	0	S
resting	isoam	theta2	T3	0.9460839766250224	0	S
resting	isoam	theta2	T4	0.39417090995164517	0	S
resting	isoam	theta2	C3	0.8392322130718609	0	S
resting	isoam	theta2	C4	0.7149798814655983	0	S
resting	isoam	theta2	T5	0.9892089047911196	0	S
resting	isoam	theta2	T6	0.7352681529274933	0	S
resting	isoam	theta2	P3	0.23932370336933684	0	S
resting	isoam	theta2	P4	0.33691523838231996	0	S
resting	isoam	theta2	O1	0.1635957256111319	0	S
resting	isoam	theta2	O2	0.33691523838231996	0	S
resting	isoam	theta2	Fz	0.42488347368209856	0	S
resting	isoam	theta2	Fpz	0.7352681529274933	0	S
resting	isoam	theta2	Cz	0.12643061736676814	0	S
resting	isoam	theta2	Oz	0.49033426450951045	0	S
resting	isoam	theta2	Pz	0.12643061736676814	0	S
resting	isoam	alpha1	Fp1	0.7149798814655983	0	S
resting	isoam	alpha1	Fp2	0.14784658271436188	0	S
resting	isoam	alpha1	F3	0.14041971470550127	0	S
resting	isoam	alpha1	F4	0.010581211443165648	0	S
resting	isoam	alpha1	F7	0.7352681529274933	0	S
resting	isoam	alpha1	F8	0.029440884412082837	0	S
resting	isoam	alpha1	T3	0.3507022236669548	0	S
resting	isoam	alpha1	T4	0.5249869101903615	0	S
resting	isoam	alpha1	C3	0.6948910198677665	0	S
resting	isoam	alpha1	C4	0.8181494613881999	0	S
resting	isoam	alpha1	T5	0.013320516023599963	0	S
resting	isoam	alpha1	T6	0.8392322130718609	0	S
resting	isoam	alpha1	P3	0.7149798814655983	0	S
resting	isoam	alpha1	P4	0.17192970543827346	0	S
resting	isoam	alpha1	O1	0.19883449020829447	0	S
resting	isoam	alpha1	O2	0.22869435423745565	0	S
resting	isoam	alpha1	Fz	0.013320516023599963	0	S
resting	isoam	alpha1	Fpz	0.022269911	0	S
resting	isoam	alpha1	Cz	0.7971974192691748	0	S
resting	isoam	alpha1	Oz	0.21840551261012597	0	S
resting	isoam	alpha1	Pz	0.5249869101903615	0	S
resting	isoam	alpha2	Fp1	0.2732851201810752	0	S
resting	isoam	alpha2	Fp2	0.019292379706561613	0	S
resting	isoam	alpha2	F3	0.11355139298344043	0	S
resting	isoam	alpha2	F4	0.6167746941014318	0	S
resting	isoam	alpha2	F7	0.063892235	0	S
resting	isoam	alpha2	F8	0.10172863141500606	0	S
resting	isoam	alpha2	T3	0.2732851201810752	0	S
resting	isoam	alpha2	T4	0.39417090995164517	0	S
resting	isoam	alpha2	C3	0.6167746941014318	0	S
resting	isoam	alpha2	C4	0.44074988359834266	0	S
resting	isoam	alpha2	T5	0.053103125	0	S
resting	isoam	alpha2	T6	0.507505298	0	S
resting	isoam	alpha2	P3	0.2616164678785774	0	S
resting	isoam	alpha2	P4	0.19883449020829447	0	S
resting	isoam	alpha2	O1	0.12643061736676814	0	S
resting	isoam	alpha2	O2	0.096196296	0	S
resting	isoam	alpha2	Fz	0.2616164678785774	0	S
resting	isoam	alpha2	Fpz	0.025639272008805582	0	S
resting	isoam	alpha2	Cz	0.22869435423745565	0	S
resting	isoam	alpha2	Oz	0.081031749	0	S
resting	isoam	alpha2	Pz	0.8392322130718609	0	S
resting	isoam	alpha3	Fp1	0.14784658271436188	0	S
resting	isoam	alpha3	Fp2	0.20845355458876536	0	S
resting	isoam	alpha3	F3	0.1555699325877425	0	S
resting	isoam	alpha3	F4	0.42488347368209856	0	S
resting	isoam	alpha3	F7	0.5427717015170068	0	S
resting	isoam	alpha3	F8	0.39417090995164517	0	S
resting	isoam	alpha3	T3	0.043880384	0	S
resting	isoam	alpha3	T4	0.7149798814655983	0	S
resting	isoam	alpha3	C3	0.031517102	0	S
resting	isoam	alpha3	C4	0.9460839766250224	0	S
resting	isoam	alpha3	T5	0.6750141566504884	0	S
resting	isoam	alpha3	T6	0.1805773768084653	0	S
resting	isoam	alpha3	P3	0.22869435423745565	0	S
resting	isoam	alpha3	P4	0.9031164959895642	0	S
resting	isoam	alpha3	O1	0.9676346083712113	0	S
resting	isoam	alpha3	O2	0.5608516966002302	0	S
resting	isoam	alpha3	Fz	0.22869435423745565	0	S
resting	isoam	alpha3	Fpz	0.8817307917391243	0	S
resting	isoam	alpha3	Cz	0.3234817459216911	0	S
resting	isoam	alpha3	Oz	0.081031749	0	S
resting	isoam	alpha3	Pz	0.507505298	0	S
resting	isoam	beta1	Fp1	0.6948910198677665	0	S
resting	isoam	beta1	Fp2	0.14041971470550127	0	S
resting	isoam	beta1	F3	0.9892089047911196	0	S
resting	isoam	beta1	F4	0.39417090995164517	0	S
resting	isoam	beta1	F7	0.7149798814655983	0	S
resting	isoam	beta1	F8	0.5978625674290079	0	S
resting	isoam	beta1	T3	0.1805773768084653	0	S
resting	isoam	beta1	T4	0.9676346083712113	0	S
resting	isoam	beta1	C3	0.076430946	0	S
resting	isoam	beta1	C4	0.6948910198677665	0	S
resting	isoam	beta1	T5	0.1805773768084653	0	S
resting	isoam	beta1	T6	0.21840551261012597	0	S
resting	isoam	beta1	P3	0.9245727283322236	0	S
resting	isoam	beta1	P4	0.6167746941014318	0	S
resting	isoam	beta1	O1	0.33691523838231996	0	S
resting	isoam	beta1	O2	0.39417090995164517	0	S
resting	isoam	beta1	Fz	0.49033426450951045	0	S
resting	isoam	beta1	Fpz	0.9892089047911196	0	S
resting	isoam	beta1	Cz	0.017938612870324673	0	S
resting	isoam	beta1	Oz	0.7971974192691748	0	S
resting	isoam	beta1	Pz	0.285304716	0	S
resting	isoam	beta2	Fp1	0.364841655	0	S
resting	isoam	beta2	Fp2	0.3234817459216911	0	S
resting	isoam	beta2	F3	0.6948910198677665	0	S
resting	isoam	beta2	F4	0.090907383	0	S
resting	isoam	beta2	F7	0.8604309737352772	0	S
resting	isoam	beta2	F8	0.7971974192691748	0	S
resting	isoam	beta2	T3	0.8817307917391243	0	S
resting	isoam	beta2	T4	0.33691523838231996	0	S
resting	isoam	beta2	C3	0.6167746941014318	0	S
resting	isoam	beta2	C4	0.1635957256111319	0	S
resting	isoam	beta2	T5	0.39417090995164517	0	S
resting	isoam	beta2	T6	0.060110642	0	S
resting	isoam	beta2	P3	0.5249869101903615	0	S
resting	isoam	beta2	P4	0.002798602	0	S
resting	isoam	beta2	O1	0.7971974192691748	0	S
resting	isoam	beta2	O2	0.2616164678785774	0	S
resting	isoam	beta2	Fz	0.379331935	0	S
resting	isoam	beta2	Fpz	0.8181494613881999	0	S
resting	isoam	beta2	Cz	0.6750141566504884	0	S
resting	isoam	beta2	Oz	0.364841655	0	S
resting	isoam	beta2	Pz	0.4734806277722057	0	S
resting	nh3	theta1	Fp1	0.6167746941014318	0	S
resting	nh3	theta1	Fp2	0.7971974192691748	0	S
resting	nh3	theta1	F3	0.25029679750351186	0	S
resting	nh3	theta1	F4	0.6359445511344555	0	S
resting	nh3	theta1	F7	0.1332831707493199	0	S
resting	nh3	theta1	F8	0.1635957256111319	0	S
resting	nh3	theta1	T3	0.9245727283322236	0	S
resting	nh3	theta1	T4	0.20845355458876536	0	S
resting	nh3	theta1	C3	0.507505298	0	S
resting	nh3	theta1	C4	0.04986369	0	S
resting	nh3	theta1	T5	0.5978625674290079	0	S
resting	nh3	theta1	T6	0.023903145867558404	0	S
resting	nh3	theta1	P3	0.285304716	0	S
resting	nh3	theta1	P4	0.23932370336933684	0	S
resting	nh3	theta1	O1	0.5427717015170068	0	S
resting	nh3	theta1	O2	0.7149798814655983	0	S
resting	nh3	theta1	Fz	0.39417090995164517	0	S
resting	nh3	theta1	Fpz	0.3234817459216911	0	S
resting	nh3	theta1	Cz	0.4569506196695641	0	S
resting	nh3	theta1	Oz	0.5978625674290079	0	S
resting	nh3	theta1	Pz	0.4734806277722057	0	S
resting	nh3	theta2	Fp1	0.25029679750351186	0	S
resting	nh3	theta2	Fp2	0.031517102	0	S
resting	nh3	theta2	F3	0.8392322130718609	0	S
resting	nh3	theta2	F4	0.6553614390103917	0	S
resting	nh3	theta2	F7	0.7557428276359095	0	S
resting	nh3	theta2	F8	0.7763905055505131	0	S
resting	nh3	theta2	T3	0.6167746941014318	0	S
resting	nh3	theta2	T4	0.7557428276359095	0	S
resting	nh3	theta2	C3	0.7971974192691748	0	S
resting	nh3	theta2	C4	0.507505298	0	S
resting	nh3	theta2	T5	0.5792183523134169	0	S
resting	nh3	theta2	T6	0.6750141566504884	0	S
resting	nh3	theta2	P3	0.9892089047911196	0	S
resting	nh3	theta2	P4	0.9031164959895642	0	S
resting	nh3	theta2	O1	0.5608516966002302	0	S
resting	nh3	theta2	O2	0.9245727283322236	0	S
resting	nh3	theta2	Fz	0.379331935	0	S
resting	nh3	theta2	Fpz	0.31040225614615824	0	S
resting	nh3	theta2	Cz	0.8817307917391243	0	S
resting	nh3	theta2	Oz	0.8604309737352772	0	S
resting	nh3	theta2	Pz	0.9031164959895642	0	S
resting	nh3	alpha1	Fp1	0.9676346083712113	0	S
resting	nh3	alpha1	Fp2	0.07204543	0	S
resting	nh3	alpha1	F3	0.507505298	0	S
resting	nh3	alpha1	F4	0.008354827	0	S
resting	nh3	alpha1	F7	0.44074988359834266	0	S
resting	nh3	alpha1	F8	0.10172863141500606	0	S
resting	nh3	alpha1	T3	0.9676346083712113	0	S
resting	nh3	alpha1	T4	0.5427717015170068	0	S
resting	nh3	alpha1	C3	0.7763905055505131	0	S
resting	nh3	alpha1	C4	0.12643061736676814	0	S
resting	nh3	alpha1	T5	0.7763905055505131	0	S
resting	nh3	alpha1	T6	0.8181494613881999	0	S
resting	nh3	alpha1	P3	0.8817307917391243	0	S
resting	nh3	alpha1	P4	0.6167746941014318	0	S
resting	nh3	alpha1	O1	0.8392322130718609	0	S
resting	nh3	alpha1	O2	0.9245727283322236	0	S
resting	nh3	alpha1	Fz	0.023903145867558404	0	S
resting	nh3	alpha1	Fpz	0.14784658271436188	0	S
resting	nh3	alpha1	Cz	0.7149798814655983	0	S
resting	nh3	alpha1	Oz	0.6359445511344555	0	S
resting	nh3	alpha1	Pz	0.7763905055505131	0	S
resting	nh3	alpha2	Fp1	0.1805773768084653	0	S
resting	nh3	alpha2	Fp2	0.063892235	0	S
resting	nh3	alpha2	F3	0.11985556595924766	0	S
resting	nh3	alpha2	F4	0.1805773768084653	0	S
resting	nh3	alpha2	F7	0.29767675447218034	0	S
resting	nh3	alpha2	F8	0.21840551261012597	0	S
resting	nh3	alpha2	T3	0.5249869101903615	0	S
resting	nh3	alpha2	T4	0.20845355458876536	0	S
resting	nh3	alpha2	C3	0.9892089047911196	0	S
resting	nh3	alpha2	C4	0.31040225614615824	0	S
resting	nh3	alpha2	T5	0.4734806277722057	0	S
resting	nh3	alpha2	T6	0.49033426450951045	0	S
resting	nh3	alpha2	P3	0.07204543	0	S
resting	nh3	alpha2	P4	0.14041971470550127	0	S
resting	nh3	alpha2	O1	0.11985556595924766	0	S
resting	nh3	alpha2	O2	0.189543984	0	S
resting	nh3	alpha2	Fz	0.11355139298344043	0	S
resting	nh3	alpha2	Fpz	0.046791615	0	S
resting	nh3	alpha2	Cz	0.6359445511344555	0	S
resting	nh3	alpha2	Oz	0.3507022236669548	0	S
resting	nh3	alpha2	Pz	0.285304716	0	S
resting	nh3	alpha3	Fp1	0.5249869101903615	0	S
resting	nh3	alpha3	Fp2	1	0	S
resting	nh3	alpha3	F3	0.49033426450951045	0	S
resting	nh3	alpha3	F4	0.8817307917391243	0	S
resting	nh3	alpha3	F7	0.7557428276359095	0	S
resting	nh3	alpha3	F8	0.33691523838231996	0	S
resting	nh3	alpha3	T3	0.33691523838231996	0	S
resting	nh3	alpha3	T4	0.6167746941014318	0	S
resting	nh3	alpha3	C3	0.31040225614615824	0	S
resting	nh3	alpha3	C4	0.8817307917391243	0	S
resting	nh3	alpha3	T5	0.4569506196695641	0	S
resting	nh3	alpha3	T6	0.5978625674290079	0	S
resting	nh3	alpha3	P3	0.21840551261012597	0	S
resting	nh3	alpha3	P4	0.22869435423745565	0	S
resting	nh3	alpha3	O1	0.8604309737352772	0	S
resting	nh3	alpha3	O2	0.5427717015170068	0	S
resting	nh3	alpha3	Fz	0.8604309737352772	0	S
resting	nh3	alpha3	Fpz	0.5978625674290079	0	S
resting	nh3	alpha3	Cz	0.9892089047911196	0	S
resting	nh3	alpha3	Oz	0.42488347368209856	0	S
resting	nh3	alpha3	Pz	0.5249869101903615	0	S
resting	nh3	beta1	Fp1	0.9892089047911196	0	S
resting	nh3	beta1	Fp2	0.060110642	0	S
resting	nh3	beta1	F3	0.11355139298344043	0	S
resting	nh3	beta1	F4	0.7971974192691748	0	S
resting	nh3	beta1	F7	0.9031164959895642	0	S
resting	nh3	beta1	F8	0.7971974192691748	0	S
resting	nh3	beta1	T3	0.1332831707493199	0	S
resting	nh3	beta1	T4	0.364841655	0	S
resting	nh3	beta1	C3	0.17192970543827346	0	S
resting	nh3	beta1	C4	0.9676346083712113	0	S
resting	nh3	beta1	T5	0.04986369	0	S
resting	nh3	beta1	T6	0.8392322130718609	0	S
resting	nh3	beta1	P3	0.6553614390103917	0	S
resting	nh3	beta1	P4	0.8181494613881999	0	S
resting	nh3	beta1	O1	0.507505298	0	S
resting	nh3	beta1	O2	0.6553614390103917	0	S
resting	nh3	beta1	Fz	0.4734806277722057	0	S
resting	nh3	beta1	Fpz	0.4569506196695641	0	S
resting	nh3	beta1	Cz	0.12643061736676814	0	S
resting	nh3	beta1	Oz	0.8817307917391243	0	S
resting	nh3	beta1	Pz	0.31040225614615824	0	S
resting	nh3	beta2	Fp1	0.8817307917391243	0	S
resting	nh3	beta2	Fp2	0.4569506196695641	0	S
resting	nh3	beta2	F3	0.29767675447218034	0	S
resting	nh3	beta2	F4	0.17192970543827346	0	S
resting	nh3	beta2	F7	0.1332831707493199	0	S
resting	nh3	beta2	F8	0.7763905055505131	0	S
resting	nh3	beta2	T3	0.5249869101903615	0	S
resting	nh3	beta2	T4	0.379331935	0	S
resting	nh3	beta2	C3	0.364841655	0	S
resting	nh3	beta2	C4	0.8817307917391243	0	S
resting	nh3	beta2	T5	0.6750141566504884	0	S
resting	nh3	beta2	T6	0.33691523838231996	0	S
resting	nh3	beta2	P3	0.9031164959895642	0	S
resting	nh3	beta2	P4	0.2616164678785774	0	S
resting	nh3	beta2	O1	0.7149798814655983	0	S
resting	nh3	beta2	O2	0.8604309737352772	0	S
resting	nh3	beta2	Fz	0.5249869101903615	0	S
resting	nh3	beta2	Fpz	0.3507022236669548	0	S
resting	nh3	beta2	Cz	0.189543984	0	S
resting	nh3	beta2	Oz	0.4569506196695641	0	S
resting	nh3	beta2	Pz	0.8181494613881999	0	S
resting	pine	theta1	Fp1	0.5978625674290079	0	S
resting	pine	theta1	Fp2	0.49033426450951045	0	S
resting	pine	theta1	F3	0.2732851201810752	0	S
resting	pine	theta1	F4	0.012895751184568914	0	S
resting	pine	theta1	F7	0.2732851201810752	0	S
resting	pine	theta1	F8	0.008354827	0	S
resting	pine	theta1	T3	0.7149798814655983	0	S
resting	pine	theta1	T4	0.2732851201810752	0	S
resting	pine	theta1	C3	0.5427717015170068	0	S
resting	pine	theta1	C4	0.10617854689462435	0	S
resting	pine	theta1	T5	0.40935585574217404	0	S
resting	pine	theta1	T6	0.033890942	0	S
resting	pine	theta1	P3	0.6553614390103917	0	S
resting	pine	theta1	P4	0.1555699325877425	0	S
resting	pine	theta1	O1	0.6167746941014318	0	S
resting	pine	theta1	O2	0.9245727283322236	0	S
resting	pine	theta1	Fz	0.379331935	0	S
resting	pine	theta1	Fpz	0.37611694136576623	0	S
resting	pine	theta1	Cz	0.5249869101903615	0	S
resting	pine	theta1	Oz	0.6553614390103917	0	S
resting	pine	theta1	Pz	0.17192970543827346	0	S
resting	pine	theta2	Fp1	0.5978625674290079	0	S
resting	pine	theta2	Fp2	0.8817307917391243	0	S
resting	pine	theta2	F3	0.4734806277722057	0	S
resting	pine	theta2	F4	0.8550850218287137	0	S
resting	pine	theta2	F7	0.9892089047911196	0	S
resting	pine	theta2	F8	0.29767675447218034	0	S
resting	pine	theta2	T3	0.9460839766250224	0	S
resting	pine	theta2	T4	0.20845355458876536	0	S
resting	pine	theta2	C3	0.8604309737352772	0	S
resting	pine	theta2	C4	0.6837033381355463	0	S
resting	pine	theta2	T5	0.7352681529274933	0	S
resting	pine	theta2	T6	0.8771866087441186	0	S
resting	pine	theta2	P3	0.33691523838231996	0	S
resting	pine	theta2	P4	0.10751135969600563	0	S
resting	pine	theta2	O1	0.5249869101903615	0	S
resting	pine	theta2	O2	0.8817307917391243	0	S
resting	pine	theta2	Fz	0.9892089047911196	0	S
resting	pine	theta2	Fpz	0.7254235474231112	0	S
resting	pine	theta2	Cz	0.17192970543827346	0	S
resting	pine	theta2	Oz	0.49033426450951045	0	S
resting	pine	theta2	Pz	0.4734806277722057	0	S
resting	pine	alpha1	Fp1	0.507505298	0	S
resting	pine	alpha1	Fp2	0.2732851201810752	0	S
resting	pine	alpha1	F3	0.23932370336933684	0	S
resting	pine	alpha1	F4	0.1002365121498762	0	S
resting	pine	alpha1	F7	0.7971974192691748	0	S
resting	pine	alpha1	F8	0.364841655	0	S
resting	pine	alpha1	T3	0.8604309737352772	0	S
resting	pine	alpha1	T4	0.7352681529274933	0	S
resting	pine	alpha1	C3	0.6359445511344555	0	S
resting	pine	alpha1	C4	0.7254235474231112	0	S
resting	pine	alpha1	T5	0.507505298	0	S
resting	pine	alpha1	T6	0.943999505	0	S
resting	pine	alpha1	P3	0.5249869101903615	0	S
resting	pine	alpha1	P4	0.7763905055505131	0	S
resting	pine	alpha1	O1	0.40935585574217404	0	S
resting	pine	alpha1	O2	0.9892089047911196	0	S
resting	pine	alpha1	Fz	0.29767675447218034	0	S
resting	pine	alpha1	Fpz	0.22161518626465104	0	S
resting	pine	alpha1	Cz	0.8604309737352772	0	S
resting	pine	alpha1	Oz	0.5792183523134169	0	S
resting	pine	alpha1	Pz	0.9676346083712113	0	S
resting	pine	alpha2	Fp1	0.8392322130718609	0	S
resting	pine	alpha2	Fp2	0.17192970543827346	0	S
resting	pine	alpha2	F3	0.8817307917391243	0	S
resting	pine	alpha2	F4	0.943999505	0	S
resting	pine	alpha2	F7	0.6167746941014318	0	S
resting	pine	alpha2	F8	0.060110642	0	S
resting	pine	alpha2	T3	0.7352681529274933	0	S
resting	pine	alpha2	T4	0.1805773768084653	0	S
resting	pine	alpha2	C3	0.3234817459216911	0	S
resting	pine	alpha2	C4	0.061693985	0	S
resting	pine	alpha2	T5	0.053103125	0	S
resting	pine	alpha2	T6	0.21117462071537185	0	S
resting	pine	alpha2	P3	0.49033426450951045	0	S
resting	pine	alpha2	P4	0.40935585574217404	0	S
resting	pine	alpha2	O1	0.507505298	0	S
resting	pine	alpha2	O2	0.23932370336933684	0	S
resting	pine	alpha2	Fz	0.364841655	0	S
resting	pine	alpha2	Fpz	0.1327822630848852	0	S
resting	pine	alpha2	Cz	0.6750141566504884	0	S
resting	pine	alpha2	Oz	0.379331935	0	S
resting	pine	alpha2	Pz	0.9676346083712113	0	S
resting	pine	alpha3	Fp1	0.33691523838231996	0	S
resting	pine	alpha3	Fp2	0.5427717015170068	0	S
resting	pine	alpha3	F3	0.2732851201810752	0	S
resting	pine	alpha3	F4	0.4232585162466658	0	S
resting	pine	alpha3	F7	0.5978625674290079	0	S
resting	pine	alpha3	F8	0.3234817459216911	0	S
resting	pine	alpha3	T3	0.036048327	0	S
resting	pine	alpha3	T4	0.6359445511344555	0	S
resting	pine	alpha3	C3	0.3507022236669548	0	S
resting	pine	alpha3	C4	0.255140626	0	S
resting	pine	alpha3	T5	0.2616164678785774	0	S
resting	pine	alpha3	T6	0.943999505	0	S
resting	pine	alpha3	P3	0.9676346083712113	0	S
resting	pine	alpha3	P4	0.8604309737352772	0	S
resting	pine	alpha3	O1	0.9245727283322236	0	S
resting	pine	alpha3	O2	0.5792183523134169	0	S
resting	pine	alpha3	Fz	0.42488347368209856	0	S
resting	pine	alpha3	Fpz	0.7679751405403012	0	S
resting	pine	alpha3	Cz	0.4734806277722057	0	S
resting	pine	alpha3	Oz	0.9892089047911196	0	S
resting	pine	alpha3	Pz	0.5792183523134169	0	S
resting	pine	beta1	Fp1	0.053103125	0	S
resting	pine	beta1	Fp2	0.1555699325877425	0	S
resting	pine	beta1	F3	0.285304716	0	S
resting	pine	beta1	F4	0.966382022	0	S
resting	pine	beta1	F7	0.379331935	0	S
resting	pine	beta1	F8	0.9676346083712113	0	S
resting	pine	beta1	T3	0.060110642	0	S
resting	pine	beta1	T4	0.8181494613881999	0	S
resting	pine	beta1	C3	0.17192970543827346	0	S
resting	pine	beta1	C4	0.43970983561557075	0	S
resting	pine	beta1	T5	0.20845355458876536	0	S
resting	pine	beta1	T6	0.8330965530236862	0	S
resting	pine	beta1	P3	0.40935585574217404	0	S
resting	pine	beta1	P4	0.6553614390103917	0	S
resting	pine	beta1	O1	0.7971974192691748	0	S
resting	pine	beta1	O2	0.9892089047911196	0	S
resting	pine	beta1	Fz	0.7763905055505131	0	S
resting	pine	beta1	Fpz	0.5272591878694695	0	S
resting	pine	beta1	Cz	0.31040225614615824	0	S
resting	pine	beta1	Oz	0.8817307917391243	0	S
resting	pine	beta1	Pz	0.42488347368209856	0	S
resting	pine	beta2	Fp1	0.11355139298344043	0	S
resting	pine	beta2	Fp2	1	0	S
resting	pine	beta2	F3	0.7149798814655983	0	S
resting	pine	beta2	F4	0.6229260993842226	0	S
resting	pine	beta2	F7	0.6750141566504884	0	S
resting	pine	beta2	F8	0.1805773768084653	0	S
resting	pine	beta2	T3	0.8604309737352772	0	S
resting	pine	beta2	T4	0.7971974192691748	0	S
resting	pine	beta2	C3	0.1332831707493199	0	S
resting	pine	beta2	C4	0.6631905386384751	0	S
resting	pine	beta2	T5	0.8817307917391243	0	S
resting	pine	beta2	T6	0.065710836	0	S
resting	pine	beta2	P3	0.8817307917391243	0	S
resting	pine	beta2	P4	0.056516537	0	S
resting	pine	beta2	O1	0.5249869101903615	0	S
resting	pine	beta2	O2	0.40935585574217404	0	S
resting	pine	beta2	Fz	0.1332831707493199	0	S
resting	pine	beta2	Fpz	0.6429272051662489	0	S
resting	pine	beta2	Cz	0.11985556595924766	0	S
resting	pine	beta2	Oz	0.4734806277722057	0	S
resting	pine	beta2	Pz	0.10751135969600563	0	S
