# Supplementary material for: Comparative EEG study of neurodynamics upon olfactory stimulation in COVID-19 patients
Source: Front Hum Neurosci. 2025 Jun 18;19:1571477. doi: 10.3389/fnhum.2025.1571477 (PMC12213800; doi:10.3389/fnhum.2025.1571477)
Supplement: Supplementary file 7 [file Data_Sheet_7.csv]

FREQ_BAND	CHANNEL	SIGN_CODE
alpha1	C3	0
alpha1	C4	1
alpha1	Cz	0
alpha1	F3	1
alpha1	F4	1
alpha1	F7	0
alpha1	F8	1
alpha1	Fp1	1
alpha1	Fp2	1
alpha1	Fz	1
alpha1	O1	1
alpha1	O2	1
alpha1	P3	0
alpha1	P4	1
alpha1	Pz	1
alpha1	T3	0
alpha1	T4	1
alpha1	T5	0
alpha1	T6	1
alpha2	C3	1
alpha2	C4	1
alpha2	Cz	1
alpha2	F3	0
alpha2	F4	1
alpha2	F7	0
alpha2	F8	1
alpha2	Fp1	0
alpha2	Fp2	0
alpha2	Fz	0
alpha2	O1	0
alpha2	O2	0
alpha2	P3	0
alpha2	P4	0
alpha2	Pz	0
alpha2	T3	1
alpha2	T4	0
alpha2	T5	0
alpha2	T6	0
alpha3	C3	0
alpha3	C4	0
alpha3	Cz	0
alpha3	F3	0
alpha3	F4	0
alpha3	F7	0
alpha3	F8	0
alpha3	Fp1	0
alpha3	Fp2	0
alpha3	Fz	0
alpha3	O1	0
alpha3	O2	0
alpha3	P3	0
alpha3	P4	0
alpha3	Pz	0
alpha3	T3	0
alpha3	T4	0
alpha3	T5	0
alpha3	T6	0
beta1	C3	0
beta1	C4	0
beta1	Cz	0
beta1	F3	0
beta1	F4	0
beta1	F7	0
beta1	F8	0
beta1	Fp1	0
beta1	Fp2	0
beta1	Fz	0
beta1	O1	0
beta1	O2	0
beta1	P3	0
beta1	P4	0
beta1	Pz	0
beta1	T3	0
beta1	T4	0
beta1	T5	0
beta1	T6	0
beta2	C3	0
beta2	C4	0
beta2	Cz	0
beta2	F3	0
beta2	F4	0
beta2	F7	0
beta2	F8	0
beta2	Fp1	0
beta2	Fp2	0
beta2	Fz	0
beta2	O1	0
beta2	O2	0
beta2	P3	0
beta2	P4	0
beta2	Pz	0
beta2	T3	0
beta2	T4	0
beta2	T5	0
beta2	T6	0
theta1	C3	1
theta1	C4	0
theta1	Cz	0
theta1	F3	0
theta1	F4	0
theta1	F7	1
theta1	F8	0
theta1	Fp1	0
theta1	Fp2	0
theta1	Fz	0
theta1	O1	0
theta1	O2	0
theta1	P3	0
theta1	P4	1
theta1	Pz	0
theta1	T3	0
theta1	T4	1
theta1	T5	0
theta1	T6	1
theta2	C3	1
theta2	C4	1
theta2	Cz	1
theta2	F3	1
theta2	F4	1
theta2	F7	0
theta2	F8	1
theta2	Fp1	1
theta2	Fp2	1
theta2	Fz	1
theta2	O1	1
theta2	O2	1
theta2	P3	1
theta2	P4	1
theta2	Pz	1
theta2	T3	1
theta2	T4	1
theta2	T5	1
theta2	T6	0
